# Supplementary material for: Recent evolution of the salivary mucin MUC7
Source: Sci Rep. 2016 Aug 25;6:31791. doi: 10.1038/srep31791 (PMC4997351; doi:10.1038/srep31791)
Supplement: Supplementary Table S1 [file srep31791-s2.xls]

## Sheet: Supplementary table 1_GTEx.txt
# The first row is the id for each tissue; The second row is the tissue names; The protein id is ensemble id; The expression is in unit of RPKM
Name	Description	GTEX-N7MS-0007-SM-2D7W1	GTEX-N7MS-0008-SM-4E3JI	GTEX-N7MS-0011-R10A-SM-2HMJK	GTEX-N7MS-0011-R11A-SM-2HMJS	GTEX-N7MS-0011-R1a-SM-2HMJG	GTEX-N7MS-0011-R2a-SM-2HML6	GTEX-N7MS-0011-R3a-SM-33HC6	GTEX-N7MS-0011-R4a-SM-2HMKW	GTEX-N7MS-0011-R5a-SM-2HMK8	GTEX-N7MS-0011-R6a-SM-2HMJ4	GTEX-N7MS-0011-R7a-SM-2HMKN	GTEX-N7MS-0011-R8a-SM-2YUMK	GTEX-N7MS-0126-SM-3TW8O	GTEX-N7MS-0225-SM-4E3HO	GTEX-N7MS-0326-SM-4E3K2	GTEX-N7MS-0426-SM-2YUN6	GTEX-N7MS-0526-SM-4E3JP	GTEX-N7MS-0626-SM-2YUN7	GTEX-N7MS-0826-SM-2HML4	GTEX-N7MS-0926-SM-2HMIZ	GTEX-N7MS-1626-SM-3LK5F	GTEX-N7MS-2326-SM-2HMLD	GTEX-N7MS-2526-SM-2D7W3	GTEX-N7MS-2625-SM-3LK77	GTEX-N7MT-0007-SM-3GACQ	GTEX-N7MT-0011-R10A-SM-2I3E1	GTEX-N7MT-0011-R2a-SM-2I3GI	GTEX-N7MT-0011-R3a-SM-2I3GC	GTEX-N7MT-0011-R4a-SM-2I3G9	GTEX-N7MT-0011-R5a-SM-2I3G6	GTEX-N7MT-0011-R6a-SM-2I3G3	GTEX-N7MT-0011-R7a-SM-2I3FZ	GTEX-N7MT-0011-R8a-SM-2I5GU	GTEX-N7MT-0126-SM-2D7VT	GTEX-N7MT-0326-SM-48TDP	GTEX-N7MT-0726-SM-3TW8S	GTEX-N7MT-1026-SM-3TW8T	GTEX-N7MT-1226-SM-2D7W4	GTEX-N7MT-1426-SM-3LK5M	GTEX-N7MT-1926-SM-3LK5N	GTEX-NFK9-0006-SM-3GACS	GTEX-NFK9-0008-SM-4E3JE	GTEX-NFK9-0126-SM-3LK5H	GTEX-NFK9-0226-SM-2HMKQ	GTEX-NFK9-0326-SM-3MJGV	GTEX-NFK9-0426-SM-2YUNK	GTEX-NFK9-0526-SM-2YUNL	GTEX-NFK9-0626-SM-2HMIV
Name	Description	Blood	Skin	Brain	Brain	Brain	Brain	Brain	Brain	Brain	Brain	Brain	Brain	Testis	Skin	Adipose Tissue	Muscle	Nerve	Blood Vessel	Heart	Lung	Kidney	Thyroid	Brain	Pituitary	Blood	Brain	Brain	Brain	Brain	Brain	Brain	Brain	Brain	Lung	Esophagus	Uterus	Pituitary	Brain	Blood Vessel	Vagina	Blood	Skin	Testis	Skin	Adipose Tissue	Nerve	Blood Vessel	Muscle
ENSG00000126549.5	STATH	0	0	0	0	0	0	0	0	0	0	0	0	0.165247	0	0	0.725664	0	0	0	0	0	0	0	0.404399	0	0	0	0	0	0	0	0	0	0.3683	0.449451	0	0	0	0.204712	0	0	0	0	0	0.0540354	0	0	0.0716345
ENSG00000205649.3	HTN3	0	0	0	0	0	0	0	0	0	0	0	0	0.0303484	0	0	0	0	0	0	0	0	0.0364292	0	1.39256	0	0	0	0	0	0	0	0	0	0	0	0	0.0313059	0	0	0	0	0	0.0625334	0	0	0	0	0
ENSG00000126550.4	HTN1	0	0	0	0	0	0	0	0	0	0	0	0	0.0178646	0	0	0	0	0	0	0	0	0	0	0.262313	0	0	0	0	0	0	0	0	0	0	0	0	0	0	0	0	0	0	0	0	0	0	0	0
ENSG00000234124.2	CSN1S2AP	0	0	0	0	0	0	0	0	0	0	0	0	0.0932546	0	0	0	0	0	0	0	0	0	0	0	0	0	0	0	0	0	0	0	0	0	0	0	0	0	0	0	0	0	0.0512407	0	0	0	0	0
ENSG00000109205.12	ODAM	0	0	0	0	0	0	0.0119913	0	0	0	0	0	0.0120883	0.0665808	0	0	0	0	0	0.454232	0.423648	0.725519	0	0	0	0	0	0	0	0	0	0	0.11243	0.215537	0.118363	0	0	0	0	0	0	0	0.0830271	0	0	0	0	0
ENSG00000181617.5	FDCSP	0	0.0525302	0	0	0	0	0	0	0	0	0	0	0.0583912	0.900512	0.134849	0	0.13094	0	0	0	0	0	0	0.107173	0.150778	0	0	0	0	0	0	0	0	0.520565	3.43044	0	0	0	0	0	0	0.107556	0.320843	0.0760041	0	0	0.147499	0
ENSG00000171209.3	CSN3	0	0	0	0	0	0	0	0	0	0	0	0	0.237197	0.0435483	0	0	0	0	0	0.0645865	0	0	0	0	0	0	0	0	0	0	0	0	0	0	0.0645145	0	0	0	0	0	0	0	0.162916	0	0	0	0	0
ENSG00000145309.4	CABS1	0	0	0	0	0	0.0156989	0	0	0	0	0	0	132.034	0.0479979	0	0	0	0	0	0	0.0246296	0	0	0.0399867	0	0	0	0	0	0	0	0	0.0759849	0	0	0.0260892	0.0224734	0	0	0	0	0	110.939	0	0	0	0	0
ENSG00000109208.4	SMR3A	0	0	0	0	0	0	0	0	0	0	0	0	0.0993968	0	0	0	0	0	0	0	0	0.238625	0	0	0	0	0	0	0	0	0	0	0	0	0	0	0.0512663	0	0	0	0	0	0.0682695	0	0	0	0	0
ENSG00000171201.6	SMR3B	0	0	0.0331554	0	0	0	0	0	0	0	0	0	3.99499	0	0	0	0	0	0	0	0	0.0871899	0	0	0	0	0	0	0	0	0	0.0433514	0	0	0	0	0.262247	0	0	0	0	0	1.74612	0	0	0	0	0
ENSG00000171199.5	PROL1	0	0	0	0	0	0	0	0	0	0	0	0	0.39201	0.498263	0.0348197	0	0.0338103	0	0	0	0	0.0180983	0	0	0	0	0	0	0	0	0	0	0	0	0	0	0	0	0	0	0	0	0.0828453	0.0392503	0	0	0	0.026144
ENSG00000171195.6	MUC7	0	0.262594	0	0	0	0	0	0	0	0	0	0	0.011914	8.37977	0.632829	0	0.454184	0	0	0	0	0	0	0	0	0	0.0197912	0	0	0	0	0	0	0	1.51653	0	0	0	0.0147593	0	0	0.548635	0.032732	2.2176	0	0	0	0
ENSG00000187689.5	AMTN	0	0	0.0145475	0	0	0	0	0	0	0	0	0	0.0318702	2.70327	0	0	0	0	0	0.104136	0	0	0	0	0	0	0	0	0	0	0	0	0.0370521	0	0	0	0	0	0	0.125527	0	0	0.0437794	0.0414834	0	0	0	0
[truncated: 206 more columns]
