# Supplementary material for: Recent evolution of the salivary mucin MUC7
Source: Sci Rep. 2016 Aug 25;6:31791. doi: 10.1038/srep31791 (PMC4997351; doi:10.1038/srep31791)
Supplement: Supplementary Table S2 [file srep31791-s3.xls]

## Sheet: Supplementary table 2_rps_ts_nu
# TS_count: number of threonine and serine count in each MUC7 amino acid sequence; PTS_count: number of proline, threonine and serine count in each MUC7 amino acid sequence; RP_num: PTS-repeat number; Group: group 1 is primates, 2 is non-primate mammals.
Species	TS_count	PTS_count	RP_num	Group
human_muc7_CDS	109	185	6	1
chimp_muc7_cds	100	169	5	1
gorilla_muc7_cds	102	171	5	1
orangutun_muc7_cds	118	202	7	1
gibbon_muc7_cds	77	121	2	1
macaca_muc7_cds	109	193	7	1
baboon	108	186	6	1
greenmonkey	112	187	6	1
marmoset	88	157	4	1
squirrelmonkey	80	128	3	1
tarsier	136	195	5	1
polarbear_muc7_cds	68	113	1	2
squirrel_muc7_mRNA	115	163	4	2
aardvark_muc7_mRNA	110	148	4	2
camel_muc7_mRNA	63	103	1	2
cat_muc7_mRNA	152	221	5	2
cow_muc7_mRNA	78	119	1	2
hamster_muc7_mRNA	59	82	1	2
hedgehog_muc2_mRNA	116	162	5	2
horse_muc7_mRNA	147	214	1	2
ferret_muc7_cds	79	124	2	2
seal_muc7_mRNA	70	113	2	2
shrew_muc7_cds	90	152	1	2
tiger_muc_mRNA	218	301	5	2
dog_muc7_cds	39	68	1	2

## Sheet: PRIMERS
Primer target	Forward	Reverse
Human	GTAGCTACATTAGCACCAGTG	TTCAGAAGTGTCAGGTGCAAG
Non-human great apes	GTAGCTACATTAACACCAGTG	TTCAGAAGTGTCAGGTGCAAG
Rhesus macaque	GCAAGAGTAGCTGGGGAAGA	CCATCTGCTTCCACCAAAAT
