# Supplementary material for: Recent evolution of the salivary mucin MUC7
Source: Sci Rep. 2016 Aug 25;6:31791. doi: 10.1038/srep31791 (PMC4997351; doi:10.1038/srep31791)
Supplement: Supplementary Table S3 [file srep31791-s4.xls]

## Sheet: Sheet1
Species	ID	Copy numbers	Memo
Chimpanzee	PR00138	5/5
	PR00226	5/5
	PR00171	5/5
	S006007	5/5
	PT422	5/5
	PT245	5/5
	PT116	5/5
	PT238	5/5
Lowland Gorilla	PR00107	5/5
	PR00664	5/5
	PR01023	4/5
	PR01103	5/5
	PR00950	4/5
Orang-utan	PR00648	6/7	Borneo orangutan
	PR00724	6/7	Borneo orangutan
	AG06105	7/7	Sumatran orangutan
Macaque	H18517	8/8	pigtailed macaque
	AG06252	10/10	rhesus macaque
Baboon	PR00559	10/10	guinea baboon
	PR01154	10/10	guinea baboon
	PR00978	10/11	olive baboon
	PR00036	10/11	olive baboon
	PR00039	10/11	olive baboon
	PR00976	10/11	yellow baboon
African Green Monkey (Vervet)	PR00582	12/12
	PR01190	12/12
	PR01197	12/12
	PR01198	11/12
