# Supplementary material for: Recent evolution of the salivary mucin MUC7
Source: Sci Rep. 2016 Aug 25;6:31791. doi: 10.1038/srep31791 (PMC4997351; doi:10.1038/srep31791)
Supplement: Supplementary Table S4 [file srep31791-s5.xls]

## Sheet: README
#################################################################################################
# Tab 1 shows the percentile of the observed copy number variation of PTS-repeats (Table S3) as compared to expected/simulated variation under different mutation rate (Theta).
# Result for Figure 4C.
#################################################################################################
# Tab 3-7 shows the simulation results by direct incrementation for Figure S7
# under each rate panel are the copy number simulation under different copy-number gain-loss rate.
# rate = 0.5/1.0/1.5/2.0 copy per million year.
# variation was calcuated by R using var(), and overal variations for plotting is under "variations" panel in this workbook

## Sheet: Simulation_Figure4C
# The percentile of the observed copy number variation of PTS-repeats (Table S3) as compared to expected/simulated variation under different mutation rate (Theta).
Theta	h.sapiens-h.sapiens	p.troglo-h.sapiens	g.gor-h.sapiens	p.anu-h.sapiens	c.sab-h.sapiens	p.troglo-p.troglo	g.gor-p.troglo	p.anu-p.troglo	c.sab-p.troglo	g.gor-g.gor	p.anu-g.gor	c.sab-g.gor	p.anu-p.anu	c.sab-p.anu	c.sab-c.sab
0.2	0.6956	0.4141	0.4224	0.55	0.8143	0.3961	0.096	0.6652	0.8846	0.8499	0.6867	0.9056	0.9962	0.8168	0.6926
0.5	0.4813	0.2466	0.2846	0.4072	0.6831	0.1942	0.0462	0.5124	0.7704	0.7022	0.5476	0.7957	0.9821	0.6333	0.4741
1	0.3089	0.163	0.222	0.3991	0.6799	0.1055	0.0299	0.4903	0.7527	0.5414	0.5328	0.7807	0.9339	0.5218	0.3059
1.5	0.2232	0.1363	0.1917	0.4299	0.6987	0.078	0.0222	0.5159	0.7694	0.4461	0.5465	0.7816	0.8834	0.4879	0.2227
2	0.1774	0.1125	0.1789	0.4633	0.7178	0.0568	0.0162	0.5561	0.7855	0.3866	0.5748	0.7889	0.8288	0.4654	0.1738
2.5	0.147	0.1027	0.1695	0.4655	0.7276	0.0537	0.0154	0.5653	0.7867	0.3289	0.5782	0.7889	0.7878	0.4344	0.1389
3	0.1262	0.0939	0.1588	0.4905	0.7262	0.0452	0.0144	0.5881	0.7988	0.294	0.5956	0.7966	0.755	0.4566	0.1232
3.5	0.1192	0.0893	0.1581	0.495	0.7388	0.039	0.0123	0.5938	0.8063	0.2715	0.5983	0.8044	0.7133	0.4452	0.104
4	0.1045	0.0849	0.1535	0.5136	0.7426	0.0369	0.012	0.6174	0.8123	0.2453	0.6016	0.7991	0.6966	0.4511	0.0862
4.5	0.0938	0.0735	0.1449	0.5204	0.7552	0.0295	0.0117	0.6232	0.8196	0.2244	0.6043	0.7994	0.665	0.4395	0.0822
5	0.089	0.0728	0.146	0.5195	0.7501	0.034	0.0096	0.63	0.8266	0.2104	0.6001	0.7997	0.644	0.4406	0.0756
5.5	0.0877	0.0711	0.1483	0.5352	0.7619	0.03	0.0116	0.6347	0.8311	0.1964	0.609	0.8044	0.6281	0.4572	0.0745

## Sheet: rate_0.5
orangutan	gorilla	chimpanzee	human	variation
5	6	7	8	1.66667
7	5	8	7	6.35556
6	8	5	3	6.18889
4	4	4	5	1.52222
7	4	5	3	4.08889
4	4	4	4	1.08889
5	8	6	5	5.25556
9	6	7	9	9.08889
5	9	7	5	7.42222
3	6	4	4	2.52222
3	7	4	7	5.75556
3	5	5	2	2.55556
7	2	7	6	7.18889
8	5	3	4	5.72222
7	8	5	6	5.92222
5	4	5	5	2.08889
6	4	4	6	3.22222
7	8	4	4	6.52222
5	6	6	8	5.38889
5	7	6	8	5.92222
4	4	7	8	6.52222
6	3	3	5	3.02222
6	5	7	5	4.02222
7	3	6	6	5.18889
4	8	5	4	5.25556
7	9	7	8	8.08889
7	5	8	4	6.25556
6	7	6	7	4.92222
4	5	7	8	6.25556
7	7	5	5	4.75556
4	3	4	6	2.52222
5	4	6	7	4.18889
7	6	9	8	8.05556
4	7	5	7	5.02222
6	2	8	5	7.25556
6	4	6	6	3.68889
4	7	7	4	5.18889
6	3	4	4	2.52222
4	6	5	6	3.25556
4	8	7	6	6.38889
5	6	4	2	3.52222
5	4	6	4	2.58889
5	5	6	5	2.75556
6	6	7	4	4.52222
7	6	3	4	4.72222
4	6	6	2	4.35556
7	3	6	4	4.72222
2	7	8	7	9.25556
6	4	6	5	3.25556
4	4	7	5	3.72222
6	5	5	5	2.75556
6	6	5	6	3.52222
3	5	4	8	5.72222
6	7	6	7	4.92222
5	5	7	3	4.22222
7	5	6	5	4.02222
8	3	3	3	6.02222
6	5	4	7	4.18889
4	8	7	5	6.25556
7	5	3	5	4.22222
4	4	5	5	1.85556
7	6	4	4	4.25556
7	6	8	6	5.85556
2	2	4	3	0.922222
4	5	7	6	4.18889
0	4	4	1	3.25556
7	6	6	5	4.25556
6	3	3	6	3.85556
5	6	6	9	6.92222
7	7	6	4	5.25556
7	9	5	3	8.75556
5	5	5	6	2.75556
7	5	4	6	4.18889
5	6	5	4	2.72222
5	5	6	6	3.18889
5	7	5	3	4.22222
6	5	1	3	4.55556
3	4	7	8	7.18889
3	4	7	7	5.75556
7	4	5	6	4.18889
3	5	5	4	2.02222
3	3	8	8	9.18889
4	5	6	7	4.18889
7	8	6	6	5.85556
7	5	4	6	4.18889
3	8	6	7	7.25556
4	7	7	3	5.75556
6	0	3	5	5.92222
1	7	3	6	7.02222
4	7	7	6	5.25556
5	3	1	2	2.42222
8	4	4	4	5.22222
8	7	7	8	7.05556
3	7	4	2	4.58889
6	3	6	5	3.72222
5	3	3	6	3.02222
5	5	3	2	2.55556
5	6	7	4	4.18889
4	4	4	4	1.08889
7	5	6	7	4.88889
8	5	6	6	5.38889
4	3	5	5	2.02222
7	5	8	8	7.18889
6	3	6	4	3.58889
6	7	5	4	4.18889
4	3	7	5	4.08889
6	3	4	7	4.72222
5	5	8	5	5.02222
5	4	6	5	2.72222
4	6	6	7	4.52222
5	2	1	5	3.68889
6	5	6	6	3.52222
3	5	6	8	6.18889
10	3	6	2	12.2556
6	3	4	6	3.58889
6	8	8	8	7.55556
7	7	5	5	4.75556
7	3	5	8	7.02222
6	5	4	6	3.25556
7	8	7	7	6.42222
5	4	5	4	1.85556
7	3	8	5	7.02222
3	7	6	5	4.75556
6	5	6	5	3.18889
4	4	4	4	1.08889
4	4	7	4	3.58889
5	7	4	5	3.75556
6	3	5	4	2.85556
4	6	3	5	2.85556
5	5	9	8	8.35556
3	5	4	3	1.55556
6	5	2	7	5.72222
6	4	4	3	2.52222
5	6	5	1	5.02222
1	5	5	7	6.35556
4	6	4	5	2.58889
5	4	4	3	1.58889
5	8	7	5	5.88889
7	5	7	3	5.68889
8	4	3	4	5.58889
8	4	4	4	5.22222
2	6	5	6	4.58889
10	6	5	9	11.0556
6	4	5	3	2.85556
7	6	5	5	4.02222
6	5	7	5	4.02222
4	4	2	8	6.35556
3	4	3	5	1.55556
4	6	1	0	5.92222
4	5	5	4	1.85556
7	2	3	3	4.55556
9	5	6	5	6.88889
3	4	4	3	0.922222
3	6	4	4	2.52222
4	6	5	7	4.18889
5	4	6	2	3.52222
4	4	4	2	1.42222
5	6	4	6	3.25556
7	6	5	6	4.25556
2	8	8	4	9.68889
6	5	7	4	4.18889
6	4	5	4	2.58889
6	5	3	2	3.58889
6	7	6	6	4.38889
4	7	3	4	3.85556
5	3	4	3	1.55556
6	6	7	6	4.38889
8	5	5	6	5.25556
3	5	1	6	4.55556
6	4	6	5	3.25556
6	4	7	6	4.52222
7	5	5	5	3.68889
4	6	5	5	2.72222
5	3	5	6	3.08889
5	8	7	5	5.88889
3	4	4	6	2.52222
7	6	4	7	5.25556
5	8	4	5	5.18889
6	8	6	7	5.85556
6	2	5	6	4.58889
6	2	7	5	5.72222
6	6	5	8	5.38889
4	5	1	2	2.85556
5	5	3	3	2.08889
5	4	4	5	1.85556
5	6	5	7	4.02222
5	6	5	4	2.72222
6	6	7	9	7.18889
8	6	7	4	6.38889
6	5	4	5	2.72222
6	4	4	5	2.58889
6	5	7	6	4.25556
1	3	3	4	1.42222
4	2	6	6	4.35556
4	4	9	7	8.25556
5	4	7	5	3.75556
6	3	4	3	2.58889
7	9	4	8	9.18889
6	1	2	4	4.18889
4	5	5	5	2.08889
5	4	6	6	3.25556
8	5	5	5	5.02222
6	6	6	7	4.38889
6	3	3	4	2.58889
8	6	4	6	5.75556
6	5	5	4	2.72222
6	7	3	6	5.18889
8	3	5	8	8.25556
4	7	1	2	5.92222
4	4	7	4	3.58889
3	5	5	5	2.35556
5	5	4	5	2.08889
2	6	5	6	4.58889
5	8	5	4	5.18889
4	6	5	7	4.18889
4	7	5	3	4.08889
8	4	5	4	5.25556
5	4	5	4	1.85556
4	6	6	6	3.68889
5	6	4	5	2.72222
5	4	7	4	3.72222
4	2	4	3	1.18889
5	6	4	7	4.18889
7	7	3	7	6.75556
4	4	5	4	1.52222
2	8	8	4	9.68889
6	5	6	9	6.92222
5	6	6	7	4.25556
7	2	3	5	5.02222
5	5	3	3	2.08889
5	7	6	8	5.92222
5	6	8	7	5.92222
3	6	5	5	3.08889
3	7	4	4	3.85556
3	3	6	6	3.85556
5	6	6	7	4.25556
6	5	7	7	4.88889
4	4	6	8	5.68889
3	7	5	9	8.75556
6	6	7	7	4.92222
5	3	5	6	3.08889
4	5	7	7	5.02222
6	5	5	5	2.75556
7	6	10	7	9.05556
10	3	4	3	10.7222
4	2	3	3	0.855556
6	6	5	4	3.25556
4	4	7	4	3.58889
3	5	4	3	1.55556
4	2	2	6	3.42222
5	7	4	7	5.02222
3	8	6	5	6.18889
6	7	7	8	6.18889
3	6	5	8	6.18889
7	7	8	6	6.18889
3	6	7	4	4.72222
2	3	4	4	1.18889
5	6	3	7	4.75556
3	4	5	6	2.85556
3	2	5	3	1.68889
9	7	8	6	8.05556
4	9	9	9	12.0889
2	7	6	8	8.52222
9	6	7	9	9.08889
5	3	6	5	3.08889
7	6	6	7	4.92222
4	4	6	7	4.25556
6	3	3	5	3.02222
4	6	5	4	2.58889
4	5	4	6	2.58889
6	5	3	4	2.85556
6	5	1	2	4.92222
3	5	5	5	2.35556
3	4	7	6	4.72222
7	4	6	3	4.72222
5	3	6	4	2.85556
5	5	7	5	3.68889
4	4	5	4	1.52222
5	3	7	2	5.02222
4	2	9	4	8.58889
6	4	7	3	4.72222
5	6	7	3	4.75556
7	4	6	4	4.25556
4	4	4	2	1.42222
3	5	6	5	3.08889
7	4	6	6	4.52222
4	2	4	2	1.35556
4	4	4	3	1.05556
7	2	4	2	5.05556
2	6	2	6	5.08889
5	4	3	5	2.02222
3	8	8	5	8.25556
5	4	6	6	3.25556
4	5	3	4	1.58889
7	2	4	6	5.58889
3	5	6	5	3.08889
6	7	4	3	4.72222
6	4	3	3	2.58889
9	10	5	6	11.0556
9	5	5	7	7.42222
7	4	5	5	3.75556
2	6	8	6	7.68889
7	8	6	4	6.38889
7	4	2	4	4.52222
5	6	4	7	4.18889
4	3	5	3	1.55556
6	7	7	5	4.88889
1	6	4	8	8.58889
2	5	3	4	1.92222
5	1	5	5	4.08889
4	9	5	7	7.88889
6	7	6	2	6.25556
3	4	4	2	1.18889
4	2	6	3	3.05556
7	4	4	5	3.72222
3	4	2	1	1.38889
5	7	4	6	4.18889
5	7	6	7	4.88889
5	7	4	6	4.18889
6	5	6	7	4.25556
5	7	8	7	6.35556
6	5	3	5	3.08889
7	6	8	7	6.18889
6	5	5	6	3.18889
7	9	5	8	8.42222
5	10	6	8	9.92222
6	3	4	3	2.58889
7	6	6	7	4.92222
5	3	5	3	2.08889
6	5	6	5	3.18889
4	5	5	4	1.85556
6	5	3	3	3.02222
8	4	5	5	5.18889
5	0	2	5	4.85556
2	4	3	3	0.855556
4	3	3	2	0.855556
8	6	5	3	6.18889
0	6	6	9	13.2556
3	8	4	3	5.85556
6	8	8	7	6.92222
3	5	5	3	2.08889
4	7	4	6	4.25556
5	6	5	7	4.02222
5	7	4	5	3.75556
3	5	6	5	3.08889
7	3	6	4	4.72222
6	6	4	6	3.68889
4	6	6	7	4.52222
3	3	3	7	4.08889
6	2	4	3	3.05556
6	4	4	5	2.58889
3	8	6	5	6.18889
1	4	5	4	2.92222
4	4	4	2	1.42222
8	5	4	5	5.18889
7	7	5	6	4.88889
7	6	6	4	4.52222
7	3	5	6	4.75556
6	5	5	6	3.18889
7	2	3	4	4.58889
6	3	3	5	3.02222
8	7	5	5	5.88889
6	5	6	6	3.52222
1	6	7	5	7.08889
5	5	3	5	2.35556
4	6	3	3	2.58889
3	9	6	4	8.18889
3	4	4	2	1.18889
5	3	1	4	2.68889
4	7	6	5	4.18889
5	5	4	2	2.58889
3	4	3	6	2.58889
9	4	4	4	7.25556
4	1	4	1	2.38889
5	6	4	3	2.85556
5	4	4	3	1.58889
6	6	1	3	5.58889
9	4	4	5	7.18889
6	7	5	5	4.02222
3	8	7	9	10.3556
7	3	6	5	4.75556
9	6	3	5	8.02222
5	5	3	3	2.08889
7	7	5	6	4.88889
3	5	6	6	3.72222
3	4	6	4	2.52222
2	3	7	6	5.85556
3	5	5	6	3.08889
2	5	4	4	2.05556
3	7	5	4	4.08889
6	2	2	3	3.18889
3	6	7	6	5.18889
5	4	7	6	4.18889
5	6	6	4	3.25556
6	7	5	6	4.25556
4	5	6	4	2.58889
5	5	3	5	2.35556
6	8	6	4	5.75556
4	5	5	5	2.08889
5	4	4	5	1.85556
4	4	6	7	4.25556
6	7	8	4	6.38889
3	9	6	7	8.88889
7	7	6	7	5.35556
5	6	5	5	2.75556
2	4	3	5	1.92222
4	4	5	6	2.58889
6	5	6	7	4.25556
6	8	5	3	6.18889
5	4	5	4	1.85556
5	5	5	5	2.22222
5	5	6	5	2.75556
1	7	4	5	6.02222
5	6	3	4	2.85556
2	2	4	4	1.35556
7	6	2	5	5.72222
9	4	7	5	7.88889
4	4	3	4	1.05556
5	5	6	5	2.75556
6	7	4	5	4.18889
6	8	7	7	6.18889
8	5	4	4	5.25556
4	7	5	8	6.25556
4	6	5	5	2.72222
6	4	3	5	2.85556
5	3	4	3	1.55556
8	4	5	5	5.18889
5	5	5	4	2.08889
4	5	6	3	2.85556
8	3	5	5	5.75556
5	5	5	6	2.75556
3	5	7	4	4.08889
4	3	4	3	0.922222
6	5	6	7	4.25556
4	5	5	7	3.75556
3	4	6	7	4.72222
7	5	2	5	5.08889
5	7	5	4	3.75556
5	7	7	6	4.88889
8	6	5	5	5.25556
4	4	4	4	1.08889
5	9	6	8	8.18889
9	3	4	6	8.18889
8	4	3	5	5.72222
2	7	6	5	5.72222
2	2	3	5	1.85556
10	7	4	5	9.92222
2	7	5	6	5.72222
7	2	5	6	5.72222
6	3	3	3	2.55556
3	5	5	6	3.08889
8	5	3	5	5.75556
6	5	7	5	4.02222
5	6	5	4	2.72222
5	7	10	7	9.42222
6	6	8	6	5.42222
7	8	5	7	6.35556
3	5	6	5	3.08889
8	6	5	5	5.25556
6	7	4	5	4.18889
9	4	6	6	7.38889
5	3	6	4	2.85556
6	9	5	6	6.92222
6	3	8	6	6.52222
5	3	7	6	4.75556
5	5	4	6	2.72222
4	4	3	5	1.58889
4	4	6	8	5.68889
4	3	4	4	1.05556
5	2	6	4	3.52222
6	7	7	5	4.88889
5	2	6	7	5.72222
2	7	6	6	6.25556
4	7	2	3	4.58889
9	7	7	7	7.55556
5	5	5	4	2.08889
6	6	6	3	4.25556
6	4	3	6	3.58889
5	5	6	2	3.85556
6	6	4	7	4.52222
8	6	7	7	6.18889
3	4	4	5	1.58889
8	4	6	6	5.75556
7	4	4	5	3.72222
5	4	5	4	1.85556
5	5	5	5	2.22222
6	5	2	2	4.05556
5	4	7	5	3.75556
4	6	6	4	3.22222
3	6	7	5	4.75556
5	3	8	6	6.18889
5	2	4	6	3.52222
3	5	7	8	7.02222
5	3	8	6	6.18889
4	7	7	5	5.02222
7	6	4	6	4.52222
5	5	3	4	2.02222
3	5	4	2	1.92222
5	6	6	5	3.18889
3	5	4	4	1.58889
3	7	9	5	8.75556
2	7	5	3	5.02222
5	5	2	3	2.55556
7	6	4	5	4.18889
3	5	4	7	4.08889
4	7	7	6	5.25556
5	4	5	8	5.18889
4	4	3	5	1.58889
5	8	5	6	5.25556
4	6	8	4	5.68889
6	6	8	4	5.75556
9	4	4	2	8.58889
5	3	6	3	3.02222
6	6	8	7	5.85556
7	5	7	6	4.88889
6	2	6	4	4.35556
7	6	5	5	4.02222
7	1	4	6	6.85556
6	6	6	4	3.68889
6	2	6	3	4.52222
6	7	7	8	6.18889
4	4	2	5	2.05556
6	5	7	5	4.02222
6	4	1	2	4.18889
3	6	2	1	3.85556
6	5	4	6	3.25556
4	3	5	5	2.02222
2	7	6	6	6.25556
3	8	5	5	5.75556
7	5	1	7	8.22222
4	3	8	9	10.2556
5	7	6	8	5.92222
3	6	8	6	6.52222
5	5	2	4	2.58889
3	10	7	8	12.1889
6	5	6	6	3.52222
5	5	2	2	2.92222
5	7	6	6	4.25556
6	5	7	6	4.25556
7	6	8	5	5.92222
7	6	5	5	4.02222
7	2	4	4	4.52222
6	5	7	5	4.02222
6	5	6	5	3.18889
6	7	5	7	4.88889
7	6	5	4	4.18889
3	4	6	4	2.52222
4	2	5	3	1.92222
6	4	3	2	3.05556
5	4	4	2	2.05556
5	7	8	9	8.42222
5	6	5	6	3.18889
4	7	7	7	5.88889
7	7	7	7	5.68889
4	4	3	5	1.58889
4	8	7	8	7.85556
5	8	4	6	5.52222
3	6	5	7	4.75556
3	8	4	6	6.25556
4	5	4	5	1.85556
2	6	5	7	5.72222
6	4	6	4	3.22222
2	5	6	4	3.52222
7	7	5	6	4.88889
6	3	7	7	6.02222
6	0	4	4	5.42222
6	5	5	4	2.72222
3	4	5	4	1.58889
7	6	11	7	11.0889
7	6	7	6	4.92222
4	6	6	7	4.52222
5	2	7	8	8.18889
5	4	7	4	3.72222
4	5	5	4	1.85556
4	8	7	5	6.25556
7	4	6	8	6.38889
3	7	5	7	5.68889
3	2	5	5	2.55556
7	6	2	6	6.25556
6	7	7	5	4.88889
4	2	4	4	1.42222
7	6	5	7	4.88889
6	5	8	7	5.92222
6	5	5	5	2.75556
5	6	7	8	5.92222
7	3	3	6	5.08889
2	4	4	5	2.05556
4	3	3	4	0.922222
6	6	7	5	4.25556
3	2	3	5	1.68889
3	2	4	4	1.18889
8	6	5	7	5.92222
3	8	7	8	8.92222
7	4	7	7	5.88889
8	7	5	5	5.88889
6	3	5	4	2.85556
4	6	6	3	3.58889
6	6	7	7	4.92222
7	6	4	6	4.52222
5	4	2	3	1.92222
6	6	3	4	3.58889
5	2	3	3	1.68889
5	4	4	6	2.58889
3	6	3	6	3.85556
2	5	6	4	3.52222
6	7	5	8	5.92222
5	8	5	5	5.02222
5	4	6	4	2.58889
3	6	6	5	3.72222
8	6	6	6	5.42222
5	5	6	5	2.75556
3	7	5	6	4.75556
6	7	5	4	4.18889
5	3	6	6	3.72222
4	1	5	4	2.92222
2	8	3	7	8.72222
7	8	7	9	8.08889
6	2	3	4	3.05556
7	6	5	5	4.02222
3	4	6	5	2.85556
8	3	5	7	7.02222
7	7	6	4	5.25556
9	5	7	4	7.88889
4	5	3	2	1.92222
3	3	5	4	1.55556
7	5	5	7	4.75556
3	6	7	9	8.88889
5	6	5	4	2.72222
3	2	4	4	1.18889
7	6	5	7	4.88889
2	5	5	5	3.02222
4	4	6	6	3.22222
6	10	9	9	11.5889
6	8	5	8	6.85556
3	9	3	6	8.75556
7	4	9	6	7.92222
5	4	2	4	2.05556
8	5	8	5	6.92222
6	6	4	4	3.22222
1	7	6	5	7.08889
8	2	4	4	6.35556
3	7	5	5	4.22222
2	6	4	5	3.52222
4	7	5	8	6.25556
2	4	6	4	3.08889
4	7	6	6	4.52222
4	4	2	1	1.92222
6	5	8	6	5.38889
4	6	8	8	7.42222
6	5	4	6	3.25556
7	6	7	8	6.18889
6	3	6	4	3.58889
7	7	6	4	5.25556
3	6	5	4	2.85556
4	6	5	5	2.72222
5	6	5	4	2.72222
5	3	5	6	3.08889
2	6	6	6	5.22222
4	3	2	4	1.18889
4	4	3	5	1.58889
2	5	7	6	5.72222
7	4	4	6	4.25556
7	3	5	7	5.68889
6	4	5	6	3.25556
4	6	2	5	3.52222
6	4	1	4	4.05556
4	6	5	6	3.25556
4	3	3	3	0.688889
4	6	7	4	4.25556
7	6	3	5	4.75556
7	6	7	6	4.92222
2	7	6	4	5.58889
4	3	7	6	4.72222
2	4	5	7	4.85556
5	8	7	8	7.18889
4	3	5	6	2.85556
5	5	2	5	3.02222
2	3	5	5	2.55556
8	6	4	5	5.52222
3	4	4	5	1.58889
8	6	7	6	5.85556
5	7	6	5	4.02222
4	5	4	3	1.58889
6	6	8	8	6.68889
4	2	3	3	0.855556
6	8	4	4	5.68889
4	7	6	4	4.25556
8	4	3	4	5.58889
2	6	3	3	2.92222
2	7	6	5	5.72222
5	5	8	8	6.92222
6	5	3	1	4.55556
4	5	2	3	1.92222
3	2	3	2	0.388889
5	5	6	5	2.75556
6	4	4	2	3.08889
1	5	6	6	5.85556
6	5	5	4	2.72222
7	5	4	5	3.75556
6	7	6	4	4.52222
3	5	6	5	3.08889
4	5	4	5	1.85556
5	7	4	3	4.08889
7	3	5	4	4.08889
4	4	7	5	3.72222
3	3	6	3	2.55556
5	6	6	2	4.58889
2	7	6	6	6.25556
4	6	5	4	2.58889
5	4	4	3	1.58889
7	3	4	3	4.02222
4	4	4	5	1.52222
3	4	5	3	1.55556
3	3	5	6	3.02222
6	6	3	3	3.85556
8	5	6	8	6.85556
4	7	6	6	4.52222
4	3	3	3	0.688889
6	5	7	6	4.25556
5	6	5	6	3.18889
9	7	7	4	8.35556
7	4	7	7	5.88889
7	7	7	4	5.88889
5	4	5	5	2.08889
3	6	4	5	2.85556
7	6	8	8	6.92222
4	8	4	4	5.22222
3	7	8	6	7.25556
4	4	4	4	1.08889
6	5	5	5	2.75556
7	4	7	7	5.88889
10	8	8	6	10.0222
6	1	3	6	5.58889
6	4	7	5	4.18889
6	6	5	4	3.25556
5	4	3	3	1.55556
7	5	10	6	9.18889
4	5	5	5	2.08889
5	5	4	5	2.08889
5	2	6	3	3.58889
5	7	7	5	4.75556
1	4	5	5	3.55556
4	5	5	6	2.72222
6	8	5	5	5.25556
1	2	5	6	4.92222
7	5	3	2	5.02222
4	6	5	5	2.72222
5	6	7	5	4.02222
5	1	1	5	4.35556
7	4	2	3	4.58889
2	6	4	4	3.08889
1	6	7	4	6.85556
6	5	5	4	2.72222
3	5	6	8	6.18889
5	4	4	3	1.58889
6	5	6	8	5.38889
4	6	8	6	5.75556
5	4	8	6	5.52222
7	4	5	3	4.08889
3	6	7	7	6.02222
5	5	5	8	5.02222
6	4	4	6	3.22222
6	7	6	6	4.38889
2	7	7	7	8.02222
8	6	4	4	5.68889
7	5	7	6	4.88889
3	5	8	7	7.02222
3	5	4	2	1.92222
4	4	4	6	2.35556
7	3	3	4	4.02222
8	5	7	8	7.18889
5	5	6	6	3.18889
6	6	6	7	4.38889
4	3	4	4	1.05556
6	4	6	3	3.58889
2	4	7	4	4.52222
6	4	7	7	5.25556
7	4	5	7	5.02222
7	6	6	7	4.92222
3	3	3	2	0.422222
6	4	6	8	5.75556
3	5	6	6	3.72222
3	7	6	6	5.18889
2	4	2	3	0.922222
4	6	5	6	3.25556
5	4	4	3	1.58889
5	4	3	5	2.02222
7	4	5	4	3.72222
9	3	3	4	8.08889
5	7	4	7	5.02222
4	4	6	5	2.58889
6	7	6	3	5.18889
9	4	4	1	9.85556
5	3	3	6	3.02222
8	5	9	5	8.35556
4	3	7	5	4.08889
9	4	5	4	7.18889
4	4	2	5	2.05556
5	3	4	4	1.58889
5	6	7	4	4.18889
6	5	6	4	3.25556
7	3	7	5	5.68889
4	5	2	4	2.05556
5	5	6	6	3.18889
5	3	2	4	1.92222
5	5	3	5	2.35556
5	4	7	5	3.75556
8	3	6	6	6.52222
7	5	4	4	3.72222
5	4	4	5	1.85556
5	3	1	3	2.35556
7	6	9	8	8.05556
6	4	8	5	5.52222
5	4	7	4	3.72222
7	6	6	5	4.25556
4	7	7	6	5.25556
7	7	5	4	5.02222
9	5	8	5	8.35556
5	5	4	4	1.85556
4	4	5	5	1.85556
7	4	4	1	5.58889
6	4	4	6	3.22222
3	2	6	7	5.85556
5	3	4	6	2.85556
6	6	5	3	3.72222
5	6	4	5	2.72222
4	2	6	6	4.35556
5	7	6	6	4.25556
6	3	3	2	2.92222
6	5	4	7	4.18889
7	6	4	5	4.18889
6	6	7	4	4.52222
5	5	2	4	2.58889
4	4	2	5	2.05556
5	6	5	6	3.18889
6	7	5	6	4.25556
7	5	5	5	3.68889
7	6	6	6	4.38889
5	6	4	6	3.25556
3	2	3	1	0.755556
5	4	5	2	2.58889
3	6	7	6	5.18889
2	6	7	5	5.72222
5	5	6	7	4.02222
7	3	3	3	4.08889
4	4	4	4	1.08889
4	4	8	5	5.25556
4	4	3	6	2.52222
4	3	4	6	2.52222
3	4	5	4	1.58889
4	5	3	3	1.55556
3	6	5	8	6.18889
6	4	6	7	4.52222
7	4	4	4	3.58889
2	4	6	6	4.35556
5	5	6	2	3.85556
3	4	8	5	5.72222
7	3	3	5	4.35556
4	5	6	5	2.72222
6	6	4	4	3.22222
7	5	6	4	4.18889
5	5	4	4	1.85556
5	4	2	3	1.92222
6	4	5	4	2.58889
4	4	7	6	4.25556
3	5	6	3	3.02222
9	4	3	4	7.72222
4	3	5	7	4.08889
6	6	2	5	4.58889
5	4	4	8	5.25556
6	4	8	5	5.52222
7	4	5	5	3.75556
4	4	3	5	1.58889
7	4	5	6	4.18889
6	7	2	3	5.85556
4	4	3	6	2.52222
7	3	3	4	4.02222
7	5	3	5	4.22222
7	6	4	4	4.25556
6	4	5	2	3.52222
5	3	7	5	4.22222
4	3	6	6	3.58889
9	6	6	4	7.38889
5	7	5	7	4.75556
5	6	4	9	7.25556
2	5	4	5	2.58889
7	6	6	4	4.52222
5	7	5	6	4.02222
7	5	8	4	6.25556
5	8	5	3	5.75556
6	6	5	3	3.72222
7	3	6	8	7.25556
3	3	4	3	0.688889
5	4	5	6	2.72222
8	5	7	3	7.02222
6	7	8	9	8.05556
4	4	7	7	5.18889
3	6	4	6	3.58889
5	5	5	5	2.22222
4	3	6	3	2.58889
7	7	5	4	5.02222
3	7	5	6	4.75556
6	3	3	2	2.92222
5	5	4	5	2.08889
4	4	5	4	1.52222
6	5	6	6	3.52222
4	4	5	4	1.52222
3	4	6	2	3.05556
4	2	7	5	4.85556
4	4	5	5	1.85556
5	4	7	7	5.02222
6	5	3	3	3.02222
7	4	4	2	4.52222
3	4	4	5	1.58889
6	4	7	6	4.52222
5	6	5	8	5.25556
5	3	5	4	2.02222
5	5	5	3	2.35556
2	2	3	4	0.922222
7	3	5	5	4.22222
5	4	5	5	2.08889
4	7	4	5	3.72222
4	3	4	3	0.922222
3	6	2	4	3.05556
4	5	3	3	1.55556
5	5	4	5	2.08889
6	2	4	5	3.52222
5	4	4	1	2.92222
7	4	5	4	3.72222
6	7	7	7	5.35556
7	8	3	6	7.25556
4	6	6	5	3.25556
7	5	6	8	5.92222
6	6	5	8	5.38889
5	4	5	4	1.85556
4	7	8	4	6.52222
2	0	2	4	2.02222
4	5	3	2	1.92222
3	4	1	3	1.42222
3	3	5	5	2.08889
6	2	5	6	4.58889
2	5	5	5	3.02222
4	7	9	7	8.35556
6	5	6	7	4.25556
6	6	6	5	3.52222
5	4	4	3	1.58889
7	5	5	3	4.22222
5	6	5	4	2.72222
4	9	5	7	7.88889
6	3	3	2	2.92222
6	5	7	8	5.92222
4	4	6	4	2.35556
5	5	4	3	2.02222
8	4	5	4	5.25556
7	8	8	7	7.05556
6	3	6	8	6.52222
6	5	4	5	2.72222
3	6	6	2	4.52222
4	4	4	6	2.35556
5	7	9	6	7.35556
5	7	5	6	4.02222
3	8	7	7	7.88889
4	5	4	5	1.85556
7	5	7	6	4.88889
3	7	2	4	4.58889
5	8	1	6	8.72222
3	4	6	4	2.52222
5	5	6	6	3.18889
5	7	6	7	4.88889
5	7	3	4	4.08889
5	3	3	6	3.02222
6	5	3	6	3.72222
6	1	5	6	5.85556
8	4	4	5	5.25556
6	6	6	7	4.38889
4	3	3	3	0.688889
6	7	5	7	4.88889
5	1	2	4	2.85556
7	4	6	7	5.25556
4	1	6	4	4.05556
5	6	7	4	4.18889
5	6	5	7	4.02222
6	7	6	4	4.52222
6	9	5	4	7.25556
3	3	5	6	3.02222
7	7	8	8	7.05556
4	8	5	8	7.38889
5	5	7	6	4.02222
5	4	5	5	2.08889
5	6	5	7	4.02222
5	10	6	4	9.38889
4	6	5	4	2.58889
8	4	6	6	5.75556
3	6	4	6	3.58889
4	4	6	4	2.35556
5	1	5	9	10.2222
5	6	5	3	3.08889
4	4	4	6	2.35556
3	4	4	6	2.52222
6	5	5	2	3.85556

## Sheet: rate_1.0
orangutan	gorilla	chimpanzee	human	variation
7	3	7	3	5.33333
7	9	5	1	8.75556
5	5	1	3	3.42222
7	5	9	3	5.08889
3	5	3	11	10.7556
3	5	9	13	15.6889
7	5	5	5	0.755556
9	3	9	5	7.02222
3	7	13	11	16.7556
3	5	3	5	1.35556
9	3	1	5	8.88889
9	7	1	3	10.0222
1	9	3	7	10.0222
1	7	9	11	14.5556
13	7	9	7	8.68889
3	7	9	7	5.02222
1	9	3	3	9.35556
7	9	5	5	3.02222
5	3	1	3	3.08889
11	7	7	11	6.68889
5	7	9	11	6.42222
5	7	5	5	0.755556
5	3	11	7	9.02222
9	5	5	5	3.08889
9	7	3	5	5.08889
3	5	7	3	2.88889
1	1	1	1	3.75556
9	5	1	1	11.3556
5	7	7	7	1.02222
11	5	5	3	9.08889
11	3	1	1	17.3556
9	1	3	3	9.35556
1	5	5	3	3.42222
5	5	5	3	0.888889
3	3	5	9	6.02222
3	7	9	3	6.75556
5	5	7	9	3.02222
1	5	7	5	4.88889
9	1	11	7	14.5556
7	7	3	3	4.02222
1	5	3	3	3.08889
7	9	1	7	9.08889
11	3	7	5	9.02222
5	9	7	5	3.02222
9	3	1	3	9.35556
3	3	1	5	3.08889
11	13	11	5	13.3556
9	7	5	5	3.02222
3	15	11	13	26.0889
5	3	5	7	2.02222
5	1	1	1	5.22222
3	7	7	5	2.75556
7	1	1	5	7.42222
3	1	9	5	8.88889
5	1	5	5	3.35556
7	7	11	7	4.42222
11	5	3	7	9.02222
1	5	1	1	5.22222
3	5	13	5	15.0222
11	5	3	9	10.5556
3	5	5	5	0.888889
3	11	9	7	9.68889
1	5	1	1	5.22222
9	5	1	5	8.02222
5	3	5	3	1.35556
11	5	3	5	9.08889
3	5	3	5	1.35556
5	3	5	3	1.35556
11	9	3	7	9.68889
9	1	9	7	11.0222
5	9	7	5	3.02222
5	5	3	1	3.42222
3	5	11	9	10.5556
3	1	5	1	4.35556
7	7	1	9	9.08889
3	3	9	9	9.08889
1	9	5	3	8.88889
3	3	7	3	3.35556
3	1	11	7	14.7556
3	1	3	5	3.08889
5	5	5	3	0.888889
7	1	3	5	5.35556
9	3	7	7	5.02222
3	5	1	3	3.08889
1	1	3	3	3.22222
5	1	7	3	5.35556
7	3	1	5	5.35556
3	5	1	5	3.42222
3	7	7	9	5.02222
3	7	1	5	5.35556
9	3	5	5	4.75556
5	3	3	5	1.35556
5	1	3	1	4.35556
15	7	3	7	20.4222
5	3	11	7	9.02222
11	9	7	9	4.68889
5	7	7	7	1.02222
7	7	5	7	1.02222
3	5	9	9	7.02222
3	7	1	1	7.08889
7	3	1	3	5.42222
7	1	5	3	5.35556
3	5	3	3	1.42222
1	5	7	11	13.0889
7	5	9	7	2.55556
3	7	5	3	2.88889
1	3	7	7	6.88889
1	7	5	7	6.02222
5	7	11	9	6.42222
3	3	5	3	1.42222
5	5	1	3	3.42222
3	11	7	9	9.68889
5	5	5	3	0.888889
9	3	5	5	4.75556
5	9	7	3	5.08889
9	3	3	7	6.75556
1	1	9	9	16.0222
1	5	13	9	20.5556
1	7	9	7	9.08889
11	1	1	1	19.4222
5	1	3	7	5.35556
13	7	1	1	24.7556
7	3	3	7	4.02222
11	9	3	9	10.4222
1	3	7	9	10.0222
5	3	3	3	1.42222
3	11	11	15	23.3556
11	1	3	3	14.8889
5	5	9	9	4.55556
5	1	1	3	4.35556
9	1	5	1	11.3556
1	5	1	5	5.08889
1	1	5	3	4.35556
3	3	1	1	3.22222
1	3	5	9	8.88889
1	11	9	5	15.0222
9	5	11	7	6.42222
5	5	9	7	3.02222
3	5	5	7	2.02222
5	5	5	1	3.35556
7	5	3	1	5.35556
3	7	9	3	6.75556
1	3	1	1	3.68889
7	3	1	3	5.42222
7	5	3	5	2.02222
5	9	9	9	4.42222
7	5	3	5	2.02222
3	1	3	1	3.22222
9	3	3	3	6.88889
9	1	7	9	11.0222
11	1	5	3	14.0222
5	7	3	3	2.88889
7	11	7	5	5.68889
1	7	5	5	4.88889
9	3	3	7	6.75556
1	9	9	13	20.4222
9	3	3	5	6.02222
1	7	5	7	6.02222
11	9	7	3	9.68889
3	5	3	1	3.08889
7	9	5	7	2.55556
5	3	5	9	4.75556
3	3	5	1	3.08889
9	5	9	7	3.68889
5	7	1	5	4.88889
9	5	3	7	5.08889
5	5	5	5	0.0222222
11	5	5	3	9.08889
5	11	5	9	7.68889
9	7	9	7	2.42222
5	3	1	3	3.08889
7	9	13	9	8.22222
3	9	9	1	12.7556
7	5	3	1	5.35556
9	3	5	3	6.02222
1	3	1	3	3.22222
9	1	1	1	13.0889
7	5	7	7	1.02222
5	1	3	1	4.35556
3	1	7	7	6.88889
5	7	5	1	4.88889
5	3	1	5	3.42222
9	5	3	3	6.02222
5	3	3	5	1.35556
9	7	7	5	2.55556
5	5	1	5	3.35556
9	11	7	9	4.68889
9	5	3	1	8.88889
1	3	5	3	3.08889
1	1	5	1	5.22222
7	7	1	9	9.08889
5	9	7	7	2.55556
7	9	7	9	2.42222
5	11	9	9	6.75556
9	1	3	3	9.35556
13	5	3	3	17.0889
7	5	3	3	2.88889
3	9	9	7	6.55556
9	3	11	9	10.4222
5	9	7	7	2.55556
3	7	11	5	9.02222
3	11	9	5	10.5556
1	1	1	3	3.68889
1	5	7	9	8.75556
11	7	9	11	6.22222
9	7	3	7	5.02222
7	9	7	5	2.55556
7	5	3	3	2.88889
3	5	5	11	9.08889
5	3	7	1	5.35556
3	13	7	9	14.4222
3	5	11	7	9.02222
5	9	9	7	3.68889
13	3	7	1	21.0889
3	1	9	9	12.7556
9	3	5	3	6.02222
3	7	1	3	5.42222
7	7	9	11	4.75556
3	5	9	5	4.75556
7	11	1	1	18.0222
7	1	3	5	5.35556
3	3	7	5	2.88889
9	5	1	5	8.02222
9	7	7	1	9.08889
9	3	7	7	5.02222
5	5	1	5	3.35556
7	9	11	7	4.75556
7	5	3	7	2.75556
3	5	5	5	0.888889
5	5	5	3	0.888889
5	3	5	11	9.08889
3	5	3	1	3.08889
3	1	7	9	10.0222
3	1	3	5	3.08889
3	1	3	1	3.22222
1	7	9	7	9.08889
7	3	9	7	5.02222
9	3	11	11	12.7556
9	7	7	7	1.68889
3	3	5	7	2.88889
3	5	3	9	6.02222
13	5	1	3	20.7556
7	5	1	1	7.42222
5	5	7	5	0.755556
7	9	5	5	3.02222
11	9	3	1	17.0889
1	7	5	3	5.35556
7	3	9	11	9.68889
7	3	5	1	5.35556
7	9	1	3	10.0222
1	7	5	3	5.35556
3	5	5	5	0.888889
3	7	9	11	9.68889
5	11	7	11	8.75556
9	7	7	5	2.55556
7	3	5	1	5.35556
9	7	1	9	11.0222
1	5	9	11	15.0222
1	1	5	1	5.22222
9	9	7	3	6.55556
3	3	11	5	10.7556
11	1	5	3	14.0222
5	9	11	7	6.42222
7	7	9	7	1.68889
7	5	9	7	2.55556
5	7	5	9	3.02222
9	7	9	7	2.42222
5	3	3	1	3.08889
13	1	9	3	23.0222
3	7	9	9	6.55556
7	5	7	5	1.08889
5	5	1	3	3.42222
3	9	7	9	6.55556
5	3	7	7	2.75556
9	9	7	9	2.75556
7	9	3	7	5.02222
5	5	3	5	0.888889
7	7	3	5	2.75556
5	1	7	9	8.75556
1	11	9	3	17.0889
5	7	5	3	2.02222
5	11	3	9	10.5556
9	5	7	7	2.55556
3	5	7	3	2.88889
5	5	7	5	0.755556
13	7	9	5	10.7556
5	5	7	9	3.02222
5	5	3	5	0.888889
9	9	9	7	2.75556
3	3	7	5	2.88889
7	7	5	3	2.75556
1	5	5	7	4.88889
7	1	1	3	7.08889
9	1	1	3	11.4222
5	3	3	1	3.08889
9	3	7	5	5.08889
1	3	3	3	2.35556
9	3	9	5	7.02222
3	9	7	5	5.08889
9	7	3	5	5.08889
5	3	5	3	1.35556
1	1	7	11	18.0222
5	7	3	11	9.02222
3	5	7	5	2.02222
5	1	3	5	3.42222
11	5	7	5	6.55556
13	3	3	7	17.0222
3	7	7	7	3.08889
1	9	7	1	12.8889
7	1	1	1	8.35556
7	5	5	5	0.755556
13	5	11	7	12.6889
1	5	5	3	3.42222
3	5	3	11	10.7556
7	7	9	7	1.68889
1	9	3	5	8.88889
1	7	5	3	5.35556
11	7	1	5	13.0889
1	9	3	7	10.0222
1	1	7	9	12.8889
3	11	5	5	9.08889
7	7	5	7	1.02222
7	7	7	7	0.555556
5	3	9	9	7.02222
9	3	3	9	9.08889
5	3	3	1	3.08889
1	3	3	3	2.35556
9	5	5	1	8.02222
3	5	7	9	5.08889
7	7	9	9	2.42222
3	5	7	7	2.75556
9	3	5	1	8.88889
1	5	1	7	7.42222
1	5	3	1	4.35556
9	3	3	9	9.08889
3	7	3	3	3.35556
7	7	5	3	2.75556
5	11	9	9	6.75556
7	1	5	5	4.88889
9	7	3	1	10.0222
1	7	7	9	9.08889
3	1	3	3	2.35556
1	5	5	3	3.42222
5	5	5	11	7.02222
9	11	3	7	9.68889
7	5	9	9	3.68889
1	5	9	5	8.02222
7	3	3	5	2.88889
5	7	3	7	2.75556
3	11	9	1	17.0889
1	9	5	5	8.02222
3	11	13	9	16.6889
3	7	1	1	7.08889
9	3	9	13	14.7556
5	3	3	3	1.42222
11	7	3	5	9.02222
7	7	5	3	2.75556
9	13	7	11	9.35556
5	3	1	5	3.42222
1	3	5	3	3.08889
3	3	3	5	1.42222
5	1	5	1	5.08889
7	7	9	5	2.55556
1	7	13	3	21.0889
1	5	3	5	3.42222
5	9	5	1	8.02222
7	7	5	5	1.08889
5	3	9	7	5.08889
1	7	3	1	7.08889
7	1	7	7	6.75556
3	9	13	9	14.7556
5	5	9	9	4.55556
5	3	5	5	0.888889
3	5	7	13	14.5556
3	1	5	3	3.08889
7	3	5	3	2.88889
7	11	11	11	7.35556
1	5	7	9	8.75556
9	1	3	1	11.4222
1	3	3	1	3.22222
9	1	3	3	9.35556
5	9	7	9	3.68889
11	3	5	11	13.6889
9	5	1	3	8.88889
1	5	7	3	5.35556
7	3	5	7	2.75556
9	7	7	9	2.42222
3	5	3	3	1.42222
11	1	1	1	19.4222
5	3	11	5	9.08889
5	9	9	3	7.02222
1	9	9	5	11.0889
1	11	11	7	17.6889
13	7	5	5	11.6889
5	7	3	7	2.75556
7	9	3	1	10.0222
3	9	9	11	10.4222
5	1	5	11	12.7556
7	7	5	5	1.08889
1	7	7	5	6.02222
11	1	3	1	17.3556
5	5	9	11	7.68889
7	3	5	5	2.02222
1	5	7	3	5.35556
5	13	5	7	11.6889
7	7	5	5	1.08889
3	7	5	1	5.35556
1	5	9	5	8.02222
7	7	3	3	4.02222
3	3	3	3	1.08889
1	9	3	3	9.35556
5	5	7	7	1.08889
7	5	9	13	10.7556
3	5	3	5	1.35556
1	5	3	5	3.42222
3	1	7	5	5.35556
5	5	7	1	4.88889
9	3	13	9	14.7556
11	1	1	3	17.3556
5	3	1	5	3.42222
7	7	9	11	4.75556
9	5	1	3	8.88889
1	1	3	5	4.35556
5	3	1	1	4.35556
9	9	1	9	12.5556
7	5	9	9	3.68889
9	7	5	9	3.68889
9	9	5	7	3.68889
1	9	5	11	15.0222
3	1	5	7	5.35556
1	7	5	5	4.88889
7	11	11	3	12.4222
5	5	9	7	3.02222
3	7	9	7	5.02222
3	7	7	7	3.08889
9	11	5	7	6.42222
3	9	5	5	4.75556
1	1	3	5	4.35556
5	3	3	5	1.35556
1	1	9	9	16.0222
7	5	5	5	0.755556
3	7	5	7	2.75556
5	5	3	11	9.08889
7	5	1	9	8.75556
5	1	5	5	3.35556
9	1	3	3	9.35556
1	5	1	3	4.35556
9	3	5	5	4.75556
7	5	1	7	6.02222
5	3	7	3	2.88889
7	11	9	9	4.68889
1	11	5	5	12.7556
3	3	3	5	1.42222
1	7	3	5	5.35556
9	5	1	1	11.3556
3	11	7	3	11.0889
7	1	5	9	8.75556
7	3	5	7	2.75556
7	3	1	1	7.08889
3	5	7	7	2.75556
9	3	3	7	6.75556
7	7	7	3	3.08889
5	7	5	9	3.02222
7	5	5	11	6.55556
7	9	3	3	6.75556
3	7	5	5	2.02222
5	1	5	5	3.35556
1	5	9	7	8.75556
1	11	11	7	17.6889
9	7	5	5	3.02222
7	7	7	9	1.68889
11	1	5	3	14.0222
7	3	5	1	5.35556
1	5	3	7	5.35556
5	9	7	3	5.08889
3	1	5	3	3.08889
3	3	3	1	2.35556
3	3	3	1	2.35556
7	3	5	5	2.02222
5	13	7	11	12.6889
9	11	3	3	13.0222
13	3	1	7	21.0889
7	7	7	9	1.68889
3	5	11	9	10.5556
9	9	5	5	4.55556
1	1	7	11	18.0222
3	3	5	5	1.35556
5	5	1	1	5.08889
3	1	5	7	5.35556
5	3	11	7	9.02222
3	9	9	7	6.55556
3	5	1	3	3.08889
7	3	7	7	3.08889
3	5	5	3	1.35556
9	3	3	5	6.02222
7	5	11	5	6.55556
9	1	5	5	8.02222
7	5	5	3	2.02222
3	3	5	9	6.02222
5	3	11	9	10.5556
3	3	1	7	5.42222
1	1	1	1	3.75556
1	5	7	11	13.0889
5	1	1	1	5.22222
3	9	7	11	9.68889
7	5	13	9	10.7556
7	7	3	5	2.75556
1	3	3	1	3.22222
3	7	15	11	22.6889
1	1	7	9	12.8889
7	5	1	3	5.35556
1	1	1	5	5.22222
7	11	11	7	6.68889
11	7	3	5	9.02222
7	1	3	1	7.08889
1	13	3	7	21.0889
3	7	7	3	4.02222
5	7	3	3	2.88889
3	1	5	7	5.35556
7	7	7	7	0.555556
7	5	3	3	2.88889
11	7	7	1	13.0222
3	9	7	3	6.75556
3	5	3	3	1.42222
3	5	3	7	2.88889
13	7	5	7	10.4222
7	1	1	3	7.08889
9	1	5	5	8.02222
5	9	11	9	6.75556
5	1	1	1	5.22222
7	3	7	1	6.88889
1	3	3	3	2.35556
1	3	3	1	3.22222
3	5	1	3	3.08889
3	3	5	9	6.02222
3	7	7	5	2.75556
7	1	1	3	7.08889
5	5	3	3	1.35556
7	1	3	7	6.88889
9	3	5	1	8.88889
5	5	1	5	3.35556
7	1	3	7	6.88889
7	3	3	1	5.42222
3	1	5	3	3.08889
5	5	13	7	11.6889
9	7	3	3	6.75556
1	3	1	3	3.22222
1	5	5	9	8.02222
1	7	1	1	8.35556
5	3	1	7	5.35556
11	1	3	5	14.0222
7	3	7	15	20.4222
15	5	1	3	29.0889
11	5	9	3	10.5556
3	1	3	7	5.42222
5	5	5	1	3.35556
3	5	9	11	10.5556
1	1	3	5	4.35556
1	5	3	3	3.08889
9	7	3	5	5.08889
3	7	1	7	6.88889
3	1	1	1	3.68889
5	3	9	7	5.08889
5	3	5	9	4.75556
3	7	7	5	2.75556
3	5	7	11	9.02222
5	7	3	9	5.08889
1	7	7	5	6.02222
1	3	7	5	5.35556
1	7	11	3	14.7556
1	7	11	1	18.0222
9	11	7	7	4.75556
7	5	5	7	1.08889
3	5	1	3	3.08889
7	7	7	1	6.75556
11	1	9	9	15.6889
3	3	1	5	3.08889
7	1	7	1	9.35556
5	1	7	7	6.02222
11	5	3	1	14.0222
5	5	3	1	3.42222
1	5	13	13	28.4222
3	5	1	1	4.35556
9	11	9	7	4.68889
9	3	1	5	8.88889
7	7	7	9	1.68889
1	3	7	9	10.0222
1	9	5	3	8.88889
1	7	1	5	7.42222
7	9	5	5	3.02222
9	7	9	5	3.68889
5	1	3	7	5.35556
3	5	7	7	2.75556
7	9	1	3	10.0222
7	5	7	7	1.02222
1	9	7	9	11.0222
5	3	5	7	2.02222
3	1	7	7	6.88889
3	5	1	3	3.08889
7	9	5	9	3.68889
5	1	7	3	5.35556
5	5	11	11	10.4222
7	1	3	5	5.35556
3	5	11	5	9.08889
7	5	5	1	4.88889
1	11	1	7	18.0222
9	9	7	9	2.75556
3	5	7	3	2.88889
11	9	7	7	4.75556
1	5	5	3	3.42222
7	5	1	1	7.42222
9	5	5	3	4.75556
11	1	7	3	14.7556
1	1	9	3	11.4222
3	1	3	5	3.08889
5	5	7	3	2.02222
5	7	11	5	6.55556
3	1	5	1	4.35556
5	1	1	7	7.42222
13	5	1	5	19.0889
1	7	7	7	6.75556
7	7	1	5	6.02222
7	3	3	3	3.35556
5	1	11	11	18.5556
9	1	7	7	9.08889
11	11	3	3	16.5556
7	7	5	7	1.02222
5	5	1	5	3.35556
5	5	3	5	0.888889
11	5	7	5	6.55556
5	1	1	3	4.35556
3	3	1	3	2.35556
11	3	3	3	12.0222
1	3	3	9	9.35556
1	3	5	7	5.35556
7	1	5	11	13.0889
3	1	1	1	3.68889
5	3	9	9	7.02222
5	13	7	11	12.6889
5	5	1	1	5.08889
5	1	7	5	4.88889
3	5	1	3	3.08889
11	9	3	3	13.0222
5	13	3	7	14.5556
5	3	5	5	0.888889
9	11	9	11	5.35556
5	7	5	7	1.08889
5	5	1	1	5.08889
7	5	5	3	2.02222
9	5	3	1	8.88889
3	5	5	7	2.02222
3	5	3	3	1.42222
7	5	3	1	5.35556
3	3	3	1	2.35556
7	3	5	3	2.88889
1	1	3	1	3.68889
13	7	5	1	19.0222
1	3	3	1	3.22222
7	1	7	5	6.02222
7	7	5	11	5.68889
7	7	1	3	6.88889
1	1	1	5	5.22222
3	3	3	5	1.42222
5	7	5	7	1.08889
9	5	3	11	10.5556
7	7	9	7	1.68889
9	3	1	5	8.88889
7	3	3	9	6.75556
7	7	1	7	6.75556
11	5	3	7	9.02222
1	5	3	5	3.42222
9	5	1	1	11.3556
3	7	3	3	3.35556
1	3	5	5	3.42222
3	7	1	1	7.08889
11	9	9	5	6.75556
7	3	3	5	2.88889
3	3	9	5	6.02222
3	3	1	9	9.35556
5	5	9	7	3.02222
9	1	3	5	8.88889
11	5	13	7	12.6889
3	9	3	3	6.88889
1	3	9	7	10.0222
5	7	3	5	2.02222
5	3	1	1	4.35556
7	7	1	11	13.0222
7	3	7	7	3.08889
3	5	3	1	3.08889
7	1	3	9	10.0222
9	7	5	3	5.08889
7	9	7	3	5.02222
11	1	7	5	13.0889
7	9	11	7	4.75556
7	7	1	3	6.88889
11	9	7	3	9.68889
3	7	1	1	7.08889
7	5	1	3	5.35556
1	7	9	5	8.75556
11	11	5	3	13.6889
5	1	3	1	4.35556
3	3	1	3	2.35556
5	5	1	7	4.88889
5	5	5	3	0.888889
5	5	7	7	1.08889
9	5	1	3	8.88889
1	7	7	3	6.88889
7	11	5	11	8.75556
7	5	5	5	0.755556
7	1	9	11	14.5556
3	9	1	3	9.35556
7	1	5	5	4.88889
1	5	5	3	3.42222
3	3	3	1	2.35556
7	5	3	3	2.88889
1	9	9	9	12.5556
9	1	1	7	12.8889
5	9	7	3	5.08889
9	3	1	3	9.35556
3	9	7	5	5.08889
3	5	9	3	6.02222
1	5	7	3	5.35556
7	9	5	9	3.68889
9	7	7	3	5.02222
3	7	7	11	8.55556
9	1	7	3	10.0222
5	5	5	3	0.888889
3	11	9	7	9.68889
9	7	3	1	10.0222
3	1	3	7	5.42222
5	3	5	3	1.35556
5	5	1	1	5.08889
5	3	5	1	3.42222
1	5	5	9	8.02222
3	1	5	5	3.42222
3	3	11	9	13.0222
5	5	11	1	12.7556
7	7	3	11	8.55556
1	5	3	5	3.42222
3	5	5	7	2.02222
1	9	5	5	8.02222
5	5	1	1	5.08889
7	9	1	1	12.8889
1	7	7	3	6.88889
1	7	1	1	8.35556
1	3	3	3	2.35556
5	7	3	3	2.88889
9	5	1	3	8.88889
11	5	3	1	14.0222
5	9	9	9	4.42222
7	1	3	3	5.42222
1	3	5	5	3.42222
3	5	9	7	5.08889
3	9	5	9	7.02222
1	1	1	5	5.22222
5	9	9	15	16.2222
9	7	9	9	2.75556
3	11	1	9	17.0889
3	9	5	9	7.02222
9	1	9	9	12.5556
3	5	5	7	2.02222
1	7	1	1	8.35556
9	9	3	7	6.55556
9	7	7	3	5.02222
5	5	3	9	4.75556
9	9	1	9	12.5556
7	13	9	13	12.0889
3	1	3	3	2.35556
3	3	7	7	4.02222
5	1	1	7	7.42222
7	5	5	3	2.02222
7	9	3	5	5.08889
3	7	3	3	3.35556
5	5	9	9	4.55556
7	9	1	5	8.75556
1	3	1	1	3.68889
1	3	1	5	4.35556
9	5	11	9	6.75556
5	9	3	1	8.88889
7	3	1	1	7.08889
5	3	3	7	2.88889
7	11	5	5	6.55556
13	1	5	7	19.0222
5	5	3	5	0.888889
3	7	5	1	5.35556
11	3	5	3	10.7556
1	3	5	1	4.35556
1	7	5	5	4.88889
5	1	1	3	4.35556
7	9	3	7	5.02222
7	7	9	9	2.42222
1	3	5	7	5.35556
11	5	7	3	9.02222
1	5	5	5	3.35556
9	5	5	3	4.75556
3	9	3	3	6.88889
7	5	7	1	6.02222
5	7	11	7	5.68889
7	7	1	5	6.02222
7	3	7	3	4.02222
3	7	5	7	2.75556
9	5	3	1	8.88889
1	9	1	1	13.0889
9	11	9	5	6.75556
11	9	3	5	10.5556
3	3	3	5	1.42222
3	7	7	7	3.08889
3	11	3	7	11.0889
3	5	1	1	4.35556
9	3	3	5	6.02222
3	3	5	5	1.35556
3	11	5	5	9.08889
5	5	5	7	0.755556
7	1	9	11	14.5556
5	5	3	9	4.75556
3	9	5	5	4.75556
5	5	1	3	3.42222
9	5	7	7	2.55556
1	5	7	3	5.35556
5	7	1	1	7.42222
1	15	11	7	28.7556
1	5	5	1	5.08889
5	3	1	1	4.35556
9	9	1	1	16.0222
3	5	9	5	4.75556
5	5	7	1	4.88889
3	5	1	3	3.08889
3	1	5	5	3.42222
7	9	1	1	12.8889
3	5	7	9	5.08889
1	7	1	5	7.42222
1	7	5	3	5.35556
3	1	1	1	3.68889
7	7	11	9	4.75556
7	5	7	9	2.55556
3	1	7	7	6.88889
5	9	3	7	5.08889
11	5	9	5	7.68889
3	1	9	3	9.35556
3	1	3	7	5.42222
5	1	1	5	5.08889
9	11	3	7	9.68889
5	1	1	1	5.22222
11	1	1	1	19.4222
1	5	5	7	4.88889
5	7	5	9	3.02222
7	5	3	5	2.02222
1	7	1	7	9.35556
5	3	7	5	2.02222
9	9	3	5	7.02222
1	5	3	1	4.35556
7	9	7	9	2.42222
7	5	7	7	1.02222
13	7	11	11	10.0889
5	5	3	7	2.02222
3	5	1	7	5.35556
3	5	5	5	0.888889
3	3	1	3	2.35556
5	7	7	7	1.02222
5	7	7	3	2.75556
1	11	3	7	14.7556
3	5	7	3	2.88889
7	9	7	7	1.68889
5	3	3	3	1.42222
5	7	7	9	2.55556
11	3	7	5	9.02222
5	1	1	5	5.08889
3	13	1	5	20.7556
5	1	1	1	5.22222
5	11	13	9	12.2222
7	9	5	5	3.02222
5	7	5	11	6.55556
9	3	7	7	5.02222
7	7	9	5	2.55556
9	7	7	5	2.55556
9	5	5	5	3.08889
3	7	7	1	6.88889
3	7	11	11	12.4222
3	7	3	5	2.88889
9	7	3	5	5.08889
1	7	7	5	6.02222
5	1	5	5	3.35556
5	1	1	3	4.35556
5	3	1	3	3.08889
11	9	1	1	20.7556
5	1	5	5	3.35556
7	7	1	1	9.35556
7	13	7	9	8.68889
5	1	1	5	5.08889
5	1	3	7	5.35556
5	9	1	1	11.3556
1	5	1	3	4.35556
7	5	7	5	1.08889
5	5	11	7	6.55556
3	3	7	9	6.75556
5	1	11	11	18.5556
3	9	5	1	8.88889
3	3	3	1	2.35556
5	5	5	3	0.888889
7	7	7	1	6.75556
1	3	7	7	6.88889
1	1	5	9	11.3556
3	9	1	5	8.88889
11	5	9	9	6.75556
5	7	9	9	3.68889
1	5	5	9	8.02222
7	5	9	3	5.08889
3	5	9	11	10.5556
3	5	1	3	3.08889
3	7	9	7	5.02222
3	3	7	9	6.75556
7	1	5	11	13.0889
5	3	5	5	0.888889
7	7	9	9	2.42222
9	1	3	5	8.88889
7	7	9	9	2.42222
3	7	13	7	13.6889
7	3	3	1	5.42222
5	3	9	7	5.08889
9	7	5	7	2.55556
7	11	7	1	13.0222
3	3	1	1	3.22222
5	9	7	9	3.68889
1	1	7	1	8.35556
7	7	5	5	1.08889
1	9	7	5	8.75556
5	3	3	1	3.08889
7	1	3	1	7.08889
5	1	5	3	3.42222
7	7	3	3	4.02222
5	5	7	11	6.55556
3	7	3	7	4.02222
5	5	5	1	3.35556
1	5	7	1	7.42222
7	5	7	7	1.02222
7	9	3	9	6.55556
5	9	9	9	4.42222
3	7	9	7	5.02222
5	7	1	3	5.35556
9	1	3	1	11.4222
3	9	1	7	10.0222
7	9	5	3	5.08889
7	9	7	7	1.68889
15	7	3	7	20.4222
7	3	9	9	6.55556
9	1	9	5	11.0889
7	1	5	7	6.02222
9	1	3	5	8.88889
3	13	5	1	20.7556
1	5	5	5	3.35556
9	5	3	5	4.75556
11	1	3	3	14.8889
7	3	1	1	7.08889
1	5	3	5	3.42222
5	5	5	7	0.755556
9	7	1	3	10.0222
5	3	1	1	4.35556
1	3	5	9	8.88889
5	5	5	5	0.0222222
9	1	1	3	11.4222
7	1	5	3	5.35556
7	3	1	3	5.42222
5	5	1	1	5.08889
1	13	5	7	19.0222
9	5	1	5	8.02222
11	9	7	3	9.68889
9	5	1	1	11.3556
3	1	3	3	2.35556
3	3	3	1	2.35556
13	5	9	5	12.4222
3	5	9	9	7.02222
9	3	3	1	9.35556
5	7	5	3	2.02222
3	5	9	5	4.75556
9	5	7	1	8.75556
13	11	11	9	8.42222
9	9	7	7	2.42222
7	3	7	1	6.88889
9	1	7	7	9.08889
5	3	9	3	6.02222
5	13	7	3	14.5556
9	5	3	3	6.02222
3	5	1	5	3.42222
9	1	3	3	9.35556
3	3	7	5	2.88889
3	1	7	1	7.08889
5	5	5	7	0.755556
1	1	3	3	3.22222
5	7	9	5	3.02222
3	5	3	7	2.88889
7	5	9	5	3.02222
7	1	3	3	5.42222
9	7	5	3	5.08889
5	3	9	1	8.88889
9	13	7	7	8.68889
3	5	5	7	2.02222
1	5	3	3	3.08889
5	7	5	7	1.08889
9	9	1	5	11.0889
11	1	1	9	20.7556

## Sheet: rate_1.5
orangutan	gorilla	chimpanzee	human	variation
2	2	8	2	9
8	11	2	5	12.5
14	8	5	11	11.3
2	5	2	2	9.5
11	8	5	2	12.5
2	8	14	14	24.8
5	2	2	8	10.7
11	5	8	11	6.2
8	5	2	2	10.7
2	8	2	8	12.2
5	5	8	8	3.5
8	8	5	2	8.3
8	5	2	2	10.7
5	14	8	2	20.3
8	8	2	2	12.2
5	8	14	14	15.5
11	8	2	2	17.3
5	8	11	5	6.8
14	5	14	5	20.3
2	2	2	2	9.8
2	5	17	8	31.7
2	8	2	8	12.2
5	11	8	8	4.7
11	2	14	11	20.3
2	11	2	2	19.7
5	5	5	8	3.8
2	14	14	2	36.2
5	2	2	2	9.5
8	5	8	5	3.5
5	2	5	5	6.2
11	5	5	8	6.8
5	2	2	5	8.3
2	14	11	8	19.7
2	2	11	17	40.7
2	5	5	8	7.7
8	5	5	2	7.7
2	5	8	5	7.7
5	11	8	8	4.7
2	8	11	8	11.3
5	11	5	11	9.2
11	2	8	2	17.3
11	5	2	8	12.5
2	5	2	2	9.5
8	17	11	14	13.7
11	5	2	2	16.7
2	2	8	5	10.7
8	5	2	11	12.5
11	11	2	8	13.7
5	8	2	2	10.7
8	2	8	11	11.3
2	14	11	5	22.7
5	11	8	2	12.5
5	11	11	17	18.8
5	8	5	2	7.7
11	11	8	8	2.3
8	5	5	8	3.5
2	5	5	2	8.3
11	2	8	14	19.7
14	2	5	11	22.7
2	5	2	2	9.5
8	11	2	2	17.3
8	2	11	8	11.3
2	2	8	5	10.7
2	5	5	5	6.2
5	2	5	5	6.2
8	2	2	2	12.8
8	8	2	2	12.2
5	5	8	2	7.7
2	5	2	17	39.5
8	2	2	5	10.7
8	2	11	20	42.5
8	8	5	2	8.3
8	8	5	2	8.3
17	2	2	8	38.3
2	2	2	2	9.8
5	2	11	14	22.7
8	5	14	8	10.7
11	8	8	5	4.7
2	2	5	5	8.3
8	11	11	8	2.3
2	5	11	5	12.8
11	11	8	20	22.7
2	17	14	11	32.3
8	14	11	17	13.7
2	8	8	8	8
5	2	5	11	12.8
2	11	5	8	12.5
5	5	5	2	6.2
5	2	5	5	6.2
5	8	8	2	8.3
5	5	5	5	3.2
20	2	5	11	47.3
5	2	2	5	8.3
2	2	2	2	9.8
2	5	5	2	8.3
11	8	11	14	5.3
11	11	8	5	6.2
5	2	11	2	16.7
2	5	8	5	7.7
5	2	8	5	7.7
8	11	8	11	2.3
5	8	5	5	3.8
8	8	5	8	2.3
5	5	14	17	29
2	2	11	2	19.7
5	11	8	2	12.5
11	8	5	2	12.5
14	8	5	5	13.7
5	5	11	14	15.2
5	5	14	11	15.2
2	2	11	8	17.3
11	2	8	11	13.7
5	2	5	5	6.2
8	2	2	5	10.7
11	2	14	5	22.7
2	11	5	5	12.8
8	5	5	11	6.8
11	11	5	2	15.8
8	5	2	2	10.7
11	11	14	11	3.2
11	2	2	8	17.3
11	5	11	8	6.2
2	11	2	2	19.7
2	2	8	2	12.8
14	8	2	2	26
5	11	11	11	6.8
2	2	2	2	9.8
2	5	2	2	9.5
8	11	11	14	5.3
5	8	5	5	3.8
11	11	8	14	5.3
2	11	2	5	16.7
11	2	2	5	16.7
5	2	5	2	8.3
2	11	8	8	11.3
8	8	11	2	11.3
14	5	5	8	13.7
5	5	11	14	15.2
5	14	8	8	10.7
5	2	5	8	7.7
2	11	11	2	21.5
2	8	5	2	10.7
11	5	2	8	12.5
2	11	5	11	15.8
5	5	5	8	3.8
8	8	8	2	8
2	2	11	11	21.5
14	11	8	5	11.3
14	8	14	5	15.5
8	5	5	2	7.7
11	8	5	5	6.8
2	8	8	11	11.3
5	2	5	5	6.2
14	5	5	2	21.5
20	2	8	5	46.7
2	11	11	8	13.7
11	2	2	2	19.7
5	5	11	17	24.8
8	2	8	5	8.3
5	11	5	2	12.8
2	5	2	8	10.7
5	2	2	2	9.5
2	2	2	11	19.7
5	11	5	8	6.8
2	14	5	2	26.3
5	8	5	8	3.5
5	8	2	2	10.7
2	11	11	2	21.5
14	5	2	5	21.5
8	5	8	2	8.3
2	14	8	2	26
5	8	14	11	11.3
20	2	2	11	55.7
8	5	11	5	6.8
2	11	8	11	13.7
8	5	17	8	20.3
8	17	11	11	12.2
11	8	2	5	12.5
14	5	5	2	21.5
11	5	5	2	12.8
5	14	2	5	21.5
2	2	5	2	9.5
2	11	2	2	19.7
5	8	8	8	2.3
5	11	8	11	6.2
2	2	2	2	9.8
11	2	2	5	16.7
5	2	2	5	8.3
5	11	11	8	6.2
11	5	2	8	12.5
2	2	2	8	12.8
2	5	11	5	12.8
2	8	5	8	8.3
5	5	5	8	3.8
8	8	5	5	3.5
5	5	2	2	8.3
5	11	8	8	4.7
8	2	5	5	7.7
5	11	5	11	9.2
11	5	14	17	21.2
5	2	14	14	28.7
11	8	8	2	11.3
2	8	5	5	7.7
11	2	2	2	19.7
5	5	8	2	7.7
2	2	2	2	9.8
11	2	8	5	12.5
2	2	5	2	9.5
2	11	5	14	22.7
2	2	5	8	10.7
8	8	8	17	15.5
2	5	11	2	16.7
11	5	8	5	6.8
5	8	14	17	23.3
17	2	2	2	44.3
11	8	2	2	17.3
2	5	8	2	10.7
8	11	11	14	5.3
8	5	2	8	8.3
5	8	5	11	6.8
8	8	2	5	8.3
2	5	11	11	15.8
11	2	8	2	17.3
5	14	5	11	15.2
5	8	2	8	8.3
11	2	5	5	12.8
5	8	5	2	7.7
5	8	5	11	6.8
8	14	11	8	6.5
2	11	5	11	15.8
8	11	2	8	11.3
2	5	5	8	7.7
11	2	2	2	19.7
2	8	8	14	18.2
2	5	5	11	12.8
11	17	5	5	24.8
5	5	5	5	3.2
2	11	5	5	12.8
2	2	11	14	29.3
2	8	5	8	8.3
5	2	2	2	9.5
8	2	5	5	7.7
11	11	8	8	2.3
11	2	5	5	12.8
8	5	8	5	3.5
8	11	11	2	13.7
5	5	2	2	8.3
2	8	2	2	12.8
5	2	2	5	8.3
14	2	2	5	26.3
11	2	11	8	13.7
5	5	8	11	6.8
11	2	5	11	15.8
5	14	5	2	21.5
5	2	5	2	8.3
5	5	2	8	7.7
11	5	11	11	6.8
8	8	2	2	12.2
14	14	8	5	15.5
5	5	5	5	3.2
11	5	14	2	22.7
5	8	11	5	6.8
8	11	5	8	4.7
8	2	11	8	11.3
2	11	5	11	15.8
8	2	5	2	10.7
2	2	8	2	12.8
5	5	14	11	15.2
2	14	14	14	27.8
2	8	5	5	7.7
8	8	8	17	15.5
8	2	2	2	12.8
5	2	2	8	10.7
5	8	11	5	6.8
11	2	2	8	17.3
2	8	5	11	12.5
5	2	2	5	8.3
5	5	5	2	6.2
5	2	2	5	8.3
5	5	8	8	3.5
2	11	2	11	21.5
11	2	8	8	11.3
17	8	8	8	15.5
2	8	2	2	12.8
5	5	2	2	8.3
5	8	8	8	2.3
5	2	2	2	9.5
8	2	5	2	10.7
5	8	2	5	7.7
8	5	2	8	8.3
5	2	2	2	9.5
5	5	5	8	3.8
5	2	2	2	9.5
5	5	2	5	6.2
8	14	8	2	18.2
5	5	2	2	8.3
2	2	8	2	12.8
14	11	8	2	19.7
2	5	8	5	7.7
2	2	8	5	10.7
11	5	11	2	15.8
2	8	8	11	11.3
8	8	2	5	8.3
5	2	8	5	7.7
5	2	2	8	10.7
2	2	2	5	9.5
2	5	2	2	9.5
2	11	11	11	15.2
8	5	5	5	3.8
8	11	5	2	12.5
11	8	5	5	6.8
8	5	8	2	8.3
11	5	2	2	16.7
2	2	8	8	12.2
14	14	5	11	14.3
5	2	2	8	10.7
14	11	17	17	12.8
8	2	2	5	10.7
11	2	5	5	12.8
11	11	8	8	2.3
8	11	5	20	32.3
2	8	2	2	12.8
14	2	5	8	20.3
11	14	5	5	15.2
17	2	5	2	39.5
2	14	2	2	30.2
5	11	2	2	16.7
14	2	5	8	20.3
5	5	14	5	15.8
2	11	5	5	12.8
14	8	11	5	11.3
2	14	2	8	26
2	8	11	11	13.7
11	11	17	14	9.8
5	2	5	5	6.2
5	8	8	11	4.7
8	2	2	2	12.8
5	17	11	5	24.8
5	8	11	8	4.7
8	8	17	11	14.3
5	11	5	8	6.8
14	8	2	5	20.3
14	11	8	17	13.7
5	8	5	2	7.7
5	8	8	8	2.3
11	11	11	5	6.8
8	14	14	5	15.5
5	2	5	5	6.2
11	8	2	5	12.5
5	5	2	2	8.3
17	5	11	8	20
11	2	2	8	17.3
8	5	5	14	13.7
2	11	14	11	20.3
11	2	5	5	12.8
11	2	5	8	12.5
5	2	2	5	8.3
11	11	8	11	2
5	2	5	2	8.3
8	2	2	5	10.7
2	8	2	2	12.8
8	5	5	5	3.8
8	5	5	8	3.5
8	2	2	8	12.2
5	11	5	5	8
2	14	2	8	26
8	8	2	2	12.2
11	5	14	2	22.7
5	11	5	8	6.8
2	11	5	11	15.8
8	5	2	5	7.7
5	11	2	5	12.8
14	2	5	5	21.5
14	5	8	2	20.3
2	5	11	11	15.8
8	2	8	5	8.3
5	5	8	5	3.8
5	5	14	8	13.7
5	5	2	5	6.2
2	11	5	2	16.7
17	8	8	8	15.5
5	2	5	5	6.2
8	5	2	8	8.3
5	5	2	5	6.2
8	5	5	2	7.7
2	11	5	5	12.8
5	5	8	8	3.5
5	5	11	11	9.2
5	2	2	2	9.5
2	11	5	11	15.8
2	11	11	8	13.7
5	5	2	5	6.2
2	2	8	5	10.7
2	2	8	5	10.7
5	5	2	2	8.3
5	8	2	5	7.7
2	14	2	5	26.3
5	2	8	8	8.3
2	5	11	8	12.5
8	2	8	5	8.3
2	8	5	2	10.7
2	11	2	14	29.3
8	2	8	14	18.2
2	2	2	5	9.5
5	2	5	2	8.3
2	5	2	5	8.3
11	5	5	5	8
2	2	2	2	9.8
11	8	5	2	12.5
8	11	5	5	6.8
17	5	5	2	33.8
8	11	11	11	2
2	2	5	11	16.7
8	2	14	2	26
5	5	11	8	6.8
11	5	2	2	16.7
8	5	11	8	4.7
5	5	2	8	7.7
2	2	17	11	40.7
5	8	2	2	10.7
17	8	8	8	15.5
8	5	5	8	3.5
11	5	5	8	6.8
8	11	5	2	12.5
5	14	11	17	21.2
11	11	11	8	2
14	5	2	8	20.3
11	5	14	5	15.2
5	5	11	5	8
8	5	8	14	10.7
14	5	8	5	13.7
2	11	2	8	17.3
11	2	8	5	12.5
11	2	2	8	17.3
2	2	2	2	9.8
5	5	8	2	7.7
5	2	5	5	6.2
2	2	2	2	9.8
8	11	2	5	12.5
2	2	2	5	9.5
11	2	8	5	12.5
8	2	8	5	8.3
8	2	2	2	12.8
8	2	2	5	10.7
5	8	5	8	3.5
2	2	8	2	12.8
11	5	2	2	16.7
5	2	5	2	8.3
2	14	14	8	24.8
2	11	14	11	20.3
8	8	5	8	2.3
11	8	8	5	4.7
14	5	5	5	15.8
5	11	2	2	16.7
2	8	5	5	7.7
2	5	11	11	15.8
2	8	2	2	12.8
2	2	11	5	16.7
2	2	8	2	12.8
8	5	5	2	7.7
2	5	8	2	10.7
5	2	2	2	9.5
8	5	2	2	10.7
11	11	2	8	13.7
2	5	11	2	16.7
8	5	5	8	3.5
8	8	2	2	12.2
8	2	2	5	10.7
2	8	14	8	18.2
2	8	8	2	12.2
8	8	2	2	12.2
5	2	14	8	20.3
2	5	5	8	7.7
5	2	8	5	7.7
2	8	14	8	18.2
2	2	2	11	19.7
2	2	11	5	16.7
2	5	2	5	8.3
5	2	14	2	26.3
8	5	11	17	20
8	11	11	5	6.2
5	2	17	11	33.2
2	2	2	5	9.5
11	2	2	2	19.7
8	11	8	5	4.7
5	2	8	2	10.7
2	11	2	2	19.7
2	8	14	5	20.3
8	2	8	2	12.2
2	8	2	2	12.8
5	8	2	11	12.5
5	2	11	11	15.8
5	8	14	2	20.3
8	2	8	5	8.3
11	11	5	2	15.8
2	2	2	8	12.8
2	5	5	8	7.7
14	2	8	2	26
5	2	5	5	6.2
2	5	2	2	9.5
8	14	2	2	26
5	8	8	5	3.5
8	8	2	5	8.3
8	2	11	8	11.3
11	5	5	8	6.8
2	2	11	8	17.3
8	2	11	5	12.5
8	2	11	8	11.3
11	5	5	5	8
5	8	2	5	7.7
5	2	2	2	9.5
2	11	5	8	12.5
5	11	2	2	16.7
5	11	5	14	15.2
2	11	11	8	13.7
5	14	11	2	22.7
2	2	14	2	30.2
8	5	11	2	12.5
11	2	2	8	17.3
11	17	2	8	29.3
2	5	11	8	12.5
8	11	2	5	12.5
14	14	20	8	23
8	2	5	2	10.7
11	14	5	8	11.3
2	8	8	11	11.3
2	5	14	8	20.3
2	5	11	2	16.7
2	5	5	2	8.3
5	8	2	2	10.7
5	11	2	5	12.8
2	2	2	2	9.8
2	8	8	8	8
5	2	8	5	7.7
2	2	5	2	9.5
2	8	5	2	10.7
11	8	8	5	4.7
2	8	8	8	8
5	5	11	8	6.8
14	11	5	5	15.2
5	5	5	2	6.2
5	5	5	5	3.2
2	5	5	5	6.2
5	11	2	5	12.8
5	5	11	2	12.8
5	2	11	5	12.8
8	2	8	5	8.3
14	14	11	11	4.7
8	8	2	5	8.3
14	8	11	11	5.3
8	5	5	2	7.7
5	5	2	2	8.3
5	11	14	14	14.3
17	8	11	2	29.3
11	2	8	5	12.5
2	2	5	5	8.3
8	11	11	5	6.2
5	8	5	11	6.8
2	2	5	2	9.5
2	5	5	8	7.7
14	2	8	8	18.2
2	8	2	5	10.7
5	11	8	2	12.5
5	2	11	2	16.7
17	5	2	8	31.7
2	5	5	2	8.3
11	8	2	5	12.5
5	5	5	8	3.8
5	11	8	11	6.2
2	2	14	11	29.3
11	2	8	8	11.3
8	8	11	14	6.5
11	8	5	8	4.7
5	8	2	2	10.7
14	5	11	8	11.3
8	2	2	2	12.8
5	5	8	5	3.8
5	5	2	2	8.3
5	5	5	11	8
11	5	2	2	16.7
8	8	5	2	8.3
2	11	2	5	16.7
8	2	5	2	10.7
8	2	2	5	10.7
5	8	14	8	10.7
2	8	8	5	8.3
5	11	14	17	21.2
5	5	2	5	6.2
5	5	8	8	3.5
11	8	2	5	12.5
2	8	5	2	10.7
5	5	8	5	3.8
11	2	5	2	16.7
2	2	2	5	9.5
8	2	14	5	20.3
2	5	8	8	8.3
8	2	2	2	12.8
5	5	5	5	3.2
11	8	8	8	1.7
8	2	5	2	10.7
8	8	2	2	12.2
11	8	2	2	17.3
5	8	5	8	3.5
5	8	5	8	3.5
2	17	8	11	29.3
5	8	14	2	20.3
2	2	5	2	9.5
11	8	14	8	6.5
2	2	2	11	19.7
2	5	8	8	8.3
11	2	5	11	15.8
17	2	5	11	33.2
2	11	11	8	13.7
2	8	8	14	18.2
11	2	2	2	19.7
5	5	8	8	3.5
23	5	11	5	54.8
11	5	2	5	12.8
2	11	2	5	16.7
2	5	2	8	10.7
14	2	2	2	30.2
2	8	8	5	8.3
8	5	2	2	10.7
8	8	5	8	2.3
2	5	8	8	8.3
8	5	5	11	6.8
2	5	8	2	10.7
5	2	2	2	9.5
5	2	8	5	7.7
2	2	5	5	8.3
5	5	2	5	6.2
14	2	8	2	26
5	2	8	2	10.7
2	2	2	2	9.8
5	5	8	5	3.8
5	14	8	8	10.7
5	8	5	2	7.7
5	2	5	8	7.7
5	8	2	5	7.7
5	2	2	8	10.7
2	5	2	5	8.3
2	8	8	8	8
17	2	8	11	29.3
11	11	8	8	2.3
5	5	5	5	3.2
2	8	2	5	10.7
8	5	8	5	3.5
5	11	5	5	8
2	2	8	8	12.2
17	8	11	5	20
8	11	2	5	12.5
2	2	8	8	12.2
17	2	5	2	39.5
14	8	11	11	5.3
5	2	11	5	12.8
5	2	8	5	7.7
8	5	11	2	12.5
2	2	14	11	29.3
14	2	2	11	29.3
5	5	11	2	12.8
20	11	2	2	55.7
2	14	8	2	26
5	2	8	8	8.3
2	5	11	8	12.5
8	2	11	14	19.7
2	8	2	8	12.2
2	5	8	8	8.3
8	5	2	5	7.7
2	2	5	2	9.5
11	2	8	5	12.5
5	5	8	5	3.8
8	17	14	14	14.3
2	2	2	2	9.8
2	2	2	2	9.8
5	5	2	5	6.2
5	5	5	5	3.2
2	5	5	8	7.7
14	5	8	2	20.3
5	8	5	2	7.7
5	11	11	17	18.8
11	5	2	2	16.7
8	2	5	2	10.7
5	11	2	5	12.8
5	5	5	2	6.2
5	5	8	2	7.7
11	2	2	2	19.7
2	5	2	5	8.3
2	2	2	8	12.8
5	2	5	8	7.7
14	2	8	11	19.7
11	8	11	11	2
2	11	20	17	49.7
8	8	11	2	11.3
5	5	8	5	3.8
8	5	2	8	8.3
8	5	8	8	2.3
2	2	5	2	9.5
14	11	8	8	6.5
5	11	5	8	6.8
8	17	2	11	29.3
5	2	2	5	8.3
5	8	8	2	8.3
11	5	2	2	16.7
8	8	2	2	12.2
5	5	2	2	8.3
2	2	2	2	9.8
2	14	5	8	20.3
11	8	5	11	6.2
11	14	2	2	29.3
14	2	2	2	30.2
11	8	5	8	4.7
8	11	8	11	2.3
5	5	8	14	13.7
11	8	8	11	2.3
5	8	2	2	10.7
2	11	11	11	15.2
11	11	8	14	5.3
2	8	2	5	10.7
5	8	5	2	7.7
14	5	5	11	15.2
14	11	11	2	20.3
2	2	14	8	26
11	5	2	2	16.7
5	5	8	11	6.8
5	5	8	2	7.7
2	14	8	2	26
5	8	11	17	20
11	11	8	5	6.2
8	8	2	17	28.7
14	5	11	11	11
5	11	14	11	11
8	8	2	2	12.2
8	2	2	5	10.7
8	11	11	8	2.3
8	2	2	5	10.7
2	5	2	2	9.5
8	14	14	17	14.3
5	2	2	2	9.5
11	2	11	11	15.2
14	14	2	5	28.7
8	8	5	2	8.3
8	2	2	5	10.7
8	11	5	11	6.2
5	11	11	11	6.8
5	2	5	8	7.7
2	8	2	2	12.8
5	11	2	2	16.7
5	5	5	11	8
5	5	2	5	6.2
2	2	5	5	8.3
2	2	5	11	16.7
8	8	5	2	8.3
5	5	5	5	3.2
8	11	8	11	2.3
8	5	8	5	3.5
8	2	2	2	12.8
17	20	14	11	19.7
11	2	2	8	17.3
2	11	11	8	13.7
8	5	5	2	7.7
11	8	5	11	6.2
2	8	2	2	12.8
2	8	5	5	7.7
2	2	8	11	17.3
5	2	5	5	6.2
11	8	8	5	4.7
5	5	8	5	3.8
8	2	5	2	10.7
11	2	8	5	12.5
2	5	2	5	8.3
8	2	5	8	8.3
5	2	2	5	8.3
8	8	5	5	3.5
11	5	5	11	9.2
8	5	2	2	10.7
5	2	5	2	8.3
8	2	2	2	12.8
8	2	2	2	12.8
2	2	2	2	9.8
2	8	2	2	12.8
8	5	8	17	20.3
11	2	5	8	12.5
8	11	8	2	11.3
2	2	14	11	29.3
11	5	11	14	11
14	5	2	2	26.3
2	2	5	2	9.5
8	11	14	5	11.3
8	2	2	5	10.7
2	8	8	11	11.3
2	11	11	11	15.2
5	5	8	5	3.8
2	2	5	2	9.5
2	5	11	2	16.7
2	2	8	8	12.2
8	14	8	5	10.7
5	5	5	5	3.2
8	8	2	2	12.2
8	2	2	5	10.7
5	5	8	11	6.8
2	5	5	2	8.3
2	2	2	11	19.7
2	2	5	11	16.7
8	2	5	5	7.7
11	14	5	8	11.3
5	2	2	2	9.5
5	5	8	2	7.7
8	11	14	11	5.3
8	5	2	5	7.7
2	2	5	8	10.7
11	2	5	2	16.7
2	8	5	2	10.7
5	2	11	2	16.7
5	5	2	11	12.8
2	5	11	8	12.5
8	8	2	8	8
5	14	11	5	15.2
8	8	2	11	11.3
2	2	2	2	9.8
5	11	8	2	12.5
5	11	8	2	12.5
2	5	2	2	9.5
8	5	2	2	10.7
11	2	2	2	19.7
11	11	8	11	2
8	5	2	8	8.3
14	8	2	5	20.3
14	2	8	8	18.2
5	2	5	8	7.7
8	2	8	5	8.3
8	2	2	2	12.8
5	5	8	5	3.8
11	2	2	5	16.7
5	8	11	11	6.2
2	14	2	2	30.2
8	2	2	8	12.2
2	2	8	2	12.8
2	2	2	8	12.8
5	11	5	5	8
8	11	2	5	12.5
5	5	8	8	3.5
2	2	14	2	30.2
8	14	11	11	5.3
2	8	2	2	12.8
14	2	2	2	30.2
8	8	5	8	2.3
5	14	2	8	20.3
8	2	2	2	12.8
8	11	5	8	4.7
5	11	8	8	4.7
8	2	5	8	8.3
5	2	5	2	8.3
8	14	2	2	26
8	2	5	5	7.7
5	5	8	5	3.8
2	5	2	5	8.3
8	2	8	5	8.3
2	2	5	5	8.3
5	2	5	2	8.3
8	2	2	2	12.8
5	8	5	8	3.5
5	14	17	5	29
8	2	5	8	8.3
8	5	5	5	3.8
14	5	8	2	20.3
2	5	5	2	8.3
5	2	2	2	9.5
8	14	5	2	20.3
2	8	5	2	10.7
8	2	5	2	10.7
11	11	8	11	2
5	5	5	2	6.2
8	17	14	8	16.7
14	8	14	5	15.5
17	2	14	17	40.7
2	5	5	11	12.8
8	2	5	2	10.7
8	2	5	2	10.7
2	5	8	14	20.3
8	2	2	2	12.8
2	8	8	8	8
2	11	5	5	12.8
5	2	5	5	6.2
11	2	2	2	19.7
2	8	5	11	12.5
2	2	2	5	9.5
8	5	2	2	10.7
5	8	11	14	11.3
5	8	5	5	3.8
8	5	5	2	7.7
11	8	8	8	1.7
11	2	5	8	12.5
5	5	2	2	8.3
8	2	11	5	12.5
2	5	2	2	9.5
5	5	5	8	3.8
2	5	8	11	12.5
5	8	8	2	8.3
5	2	5	2	8.3
17	2	11	11	29
2	2	2	5	9.5
2	2	8	8	12.2
2	11	5	8	12.5
11	2	2	2	19.7
11	14	8	8	6.5
2	2	8	2	12.8
2	2	5	2	9.5
14	5	11	11	11
2	2	2	8	12.8
14	8	5	11	11.3
8	5	8	8	2.3
5	2	5	2	8.3
8	2	5	2	10.7
5	8	11	8	4.7
5	5	5	11	8
2	5	2	5	8.3
5	5	8	2	7.7
5	5	8	11	6.8
5	5	5	5	3.2
5	11	5	2	12.8
8	8	5	8	2.3
8	8	5	5	3.5
8	8	8	14	6.8
14	2	8	8	18.2
5	5	5	11	8
8	5	11	2	12.5
8	2	14	11	19.7
8	11	5	2	12.5
8	17	2	5	31.7
11	11	14	5	11
5	5	2	2	8.3
8	2	5	2	10.7
5	2	5	2	8.3
5	2	2	2	9.5
11	11	11	11	0.8
11	5	2	5	12.8
14	8	2	8	18.2
11	2	8	2	17.3
2	8	5	5	7.7
2	2	2	5	9.5
11	2	5	8	12.5
8	2	5	2	10.7
8	8	5	8	2.3
5	11	8	14	11.3
5	8	5	5	3.8
14	2	5	11	22.7
2	14	2	2	30.2
8	2	5	5	7.7
2	5	17	11	33.2
2	2	2	8	12.8
5	11	5	5	8
2	5	2	5	8.3
2	11	5	11	15.8
14	8	5	2	20.3
2	5	2	2	9.5
8	5	20	8	33.5
2	8	2	2	12.8
2	2	5	11	16.7
2	5	5	11	12.8
2	17	2	8	38.3
2	8	11	5	12.5
2	2	8	5	10.7
5	8	14	5	13.7
5	5	5	5	3.2
5	11	2	2	16.7
2	2	5	5	8.3
2	14	8	8	18.2
8	5	2	2	10.7
2	8	8	5	8.3
11	2	2	5	16.7
8	5	2	14	20.3
2	8	2	2	12.8
11	2	5	8	12.5
2	11	8	11	13.7
5	11	11	8	6.2
5	20	17	11	36.8
2	11	8	2	17.3
8	5	14	14	15.5
2	17	8	11	29.3
2	2	5	5	8.3
8	5	5	2	7.7
5	2	8	2	10.7
8	2	5	2	10.7
2	8	11	8	11.3
8	2	5	11	12.5
5	2	8	2	10.7
5	5	5	2	6.2
8	5	2	8	8.3
2	11	8	11	13.7
5	8	8	5	3.5
2	5	2	2	9.5
2	2	2	8	12.8
5	2	11	5	12.8
11	8	8	5	4.7
2	2	5	5	8.3
14	8	5	8	10.7
2	2	11	8	17.3
2	5	2	2	9.5
2	5	5	5	6.2
5	11	5	2	12.8

## Sheet: rate_2.0
orangutan	gorilla	chimpanzee	human	variation
5	5	9	1	10.6667
9	9	9	1	14.6889
17	9	9	5	19.0889
5	5	5	13	14.6889
1	5	5	9	14.4222
5	9	9	5	6.68889
1	1	1	5	18.0222
13	1	13	17	36.0222
1	5	5	5	11.8889
1	13	13	13	27.0889
5	1	5	1	15.7556
5	13	17	13	19.3556
5	9	1	5	14.4222
5	9	13	5	12.4222
5	9	13	1	22.6889
9	9	5	9	4.42222
1	5	9	13	22.6889
13	5	9	13	11.0889
9	13	13	5	11.0889
1	13	5	17	40.5556
17	9	13	9	11.3556
9	9	9	5	4.42222
5	9	1	9	15.3556
1	13	9	5	22.6889
9	9	13	13	4.02222
5	13	9	1	22.6889
1	13	5	9	22.6889
5	9	1	5	14.4222
5	1	9	9	15.3556
9	9	17	9	12.0222
9	5	1	13	22.6889
1	9	5	9	15.3556
13	9	5	13	11.0889
1	5	9	5	14.4222
5	13	9	9	8.55556
5	9	5	1	14.4222
1	1	13	9	31.3556
1	5	5	5	11.8889
13	5	9	5	12.4222
9	13	9	5	8.55556
5	9	13	9	8.55556
9	5	5	5	7.35556
17	1	1	5	47.3556
9	1	13	9	20.4222
1	13	9	9	20.4222
5	5	1	1	15.7556
9	13	13	13	3.35556
1	9	5	5	14.4222
9	1	5	5	14.4222
5	1	1	1	18.0222
1	13	13	1	38.6889
21	5	1	5	60.4222
5	13	21	25	64.6889
9	5	13	21	35.3556
9	5	5	5	7.35556
13	17	5	1	40.5556
5	5	13	9	12.4222
5	5	9	1	14.4222
5	9	5	13	12.4222
1	9	17	13	35.0889
17	9	1	5	36.4222
17	9	1	1	46.6889
1	9	5	5	14.4222
5	5	13	13	16.5556
9	9	1	1	22.4222
5	5	1	5	11.8889
5	5	9	1	14.4222
17	13	5	5	27.0889
9	1	5	5	14.4222
1	5	9	5	14.4222
13	1	9	5	22.6889
9	13	9	5	8.55556
9	9	5	13	8.55556
13	17	13	5	19.3556
9	9	13	25	45.2222
1	1	5	9	19.8889
5	5	1	5	11.8889
5	5	9	9	6.68889
9	1	13	17	35.0889
9	1	13	17	35.0889
5	5	13	13	16.5556
5	13	5	5	14.6889
5	17	5	9	24.5556
13	9	5	5	12.4222
5	5	13	5	14.6889
9	5	5	5	7.35556
1	5	5	5	11.8889
5	13	9	5	12.4222
13	5	5	1	23.3556
9	9	17	17	17.0889
5	9	9	9	4.42222
5	9	1	5	14.4222
1	9	9	9	14.6889
5	1	5	9	14.4222
5	5	5	5	6.42222
5	5	5	5	6.42222
17	25	9	25	57.8889
9	13	17	5	20.0222
9	5	9	5	6.68889
5	5	13	1	23.3556
9	5	9	5	6.68889
1	5	9	17	36.4222
5	9	1	5	14.4222
5	1	5	5	11.8889
5	9	5	5	7.35556
9	13	5	5	12.4222
5	5	9	5	7.35556
1	9	5	5	14.4222
1	13	9	9	20.4222
5	17	29	13	80.6889
9	9	5	9	4.42222
5	1	13	5	23.3556
5	5	1	1	15.7556
17	1	1	1	54.4222
13	9	5	13	11.0889
5	5	1	9	14.4222
13	9	17	13	9.08889
1	5	1	13	30.4222
1	5	9	1	19.8889
17	5	13	1	40.5556
5	9	9	13	8.55556
13	13	9	5	11.0889
13	9	9	17	11.3556
13	25	17	5	55.7556
13	13	13	5	12.0222
9	9	5	13	8.55556
1	1	17	9	46.6889
5	21	13	13	33.0889
13	1	5	9	22.6889
13	9	5	1	22.6889
1	1	13	9	31.3556
1	9	5	13	22.6889
9	9	5	9	4.42222
13	5	5	5	14.6889
5	5	9	9	6.68889
9	9	9	1	14.6889
1	5	5	13	23.3556
5	9	5	9	6.68889
5	5	9	13	12.4222
5	9	9	1	15.3556
1	1	13	5	30.4222
5	9	5	21	43.0889
5	1	5	1	15.7556
21	5	9	9	36.0222
21	9	9	1	51.0889
5	5	1	1	15.7556
5	17	5	5	28.4222
9	5	5	9	6.68889
9	5	5	9	6.68889
5	9	5	9	6.68889
5	5	5	5	6.42222
9	5	5	1	14.4222
17	1	9	5	36.4222
17	13	13	5	19.3556
5	9	13	5	12.4222
1	1	1	5	18.0222
9	5	9	9	4.42222
17	1	1	9	46.6889
5	1	13	5	23.3556
5	5	5	9	7.35556
5	9	5	1	14.4222
1	9	5	1	19.8889
9	13	17	17	13.2222
1	9	5	1	19.8889
17	5	13	5	27.0889
1	9	5	13	22.6889
5	9	17	13	20.0222
9	5	5	9	6.68889
1	1	5	5	15.7556
13	5	1	1	30.4222
5	9	5	9	6.68889
1	9	1	1	23.7556
1	5	13	13	28.4222
9	13	13	9	4.02222
9	21	5	5	43.0889
9	5	5	5	7.35556
1	1	5	5	15.7556
1	5	13	9	22.6889
9	5	9	5	6.68889
9	9	9	5	4.42222
9	5	5	5	7.35556
13	5	13	9	11.0889
9	9	9	9	0.555556
5	5	5	5	6.42222
17	5	5	5	28.4222
9	9	9	5	4.42222
9	1	13	1	31.3556
9	5	9	13	8.55556
1	5	5	9	14.4222
5	9	9	9	4.42222
5	17	17	9	27.3556
1	5	9	9	15.3556
1	17	17	17	49.0889
5	13	5	5	14.6889
9	13	5	5	12.4222
5	5	9	5	7.35556
5	9	1	5	14.4222
5	9	5	5	7.35556
5	9	1	5	14.4222
1	5	5	9	14.4222
17	5	5	9	24.5556
9	1	17	13	35.0889
5	5	9	17	24.5556
13	1	5	5	23.3556
13	5	9	5	12.4222
9	13	5	5	12.4222
5	5	5	1	11.8889
1	5	5	1	15.7556
5	17	9	9	19.0889
1	5	5	9	14.4222
1	9	13	9	20.4222
13	9	13	21	21.2222
17	5	5	13	27.0889
5	1	13	5	23.3556
1	5	13	5	23.3556
13	13	9	17	9.08889
1	5	9	1	19.8889
5	9	9	21	36.0222
5	5	1	1	15.7556
9	13	13	5	11.0889
5	9	9	1	15.3556
5	5	5	1	11.8889
17	9	5	21	41.0889
9	5	17	9	19.0889
9	13	5	1	22.6889
9	9	5	5	6.68889
9	5	9	1	15.3556
1	9	21	13	52.0222
5	5	1	1	15.7556
5	5	9	1	14.4222
5	9	13	1	22.6889
9	13	9	9	3.08889
9	5	13	13	11.0889
5	5	21	17	51.3556
5	13	9	5	12.4222
13	9	9	13	4.02222
9	5	5	5	7.35556
1	17	9	9	32.5556
1	5	9	13	22.6889
9	1	5	13	22.6889
17	5	9	5	24.5556
1	5	13	5	23.3556
13	9	9	5	8.55556
5	17	5	1	38.6889
21	17	9	9	29.2222
5	5	5	13	14.6889
9	13	5	5	12.4222
5	1	5	13	23.3556
5	9	5	5	7.35556
5	9	1	5	14.4222
5	5	5	1	11.8889
1	1	1	5	18.0222
9	1	1	1	23.7556
5	9	5	9	6.68889
9	5	5	9	6.68889
9	1	9	9	14.6889
5	1	17	13	40.5556
5	9	1	9	15.3556
17	1	1	13	52.4222
5	1	5	5	11.8889
9	5	1	9	15.3556
5	1	9	5	14.4222
13	1	5	9	22.6889
5	17	21	13	37.2222
17	9	5	9	19.0889
9	17	5	9	19.0889
13	9	5	1	22.6889
5	5	9	9	6.68889
5	1	1	5	15.7556
1	5	5	5	11.8889
5	1	1	5	15.7556
9	9	1	9	14.6889
13	17	9	17	13.2222
9	1	9	1	22.4222
9	5	5	13	12.4222
17	1	9	17	44.0222
5	1	9	13	22.6889
5	9	21	25	71.7556
5	1	5	13	23.3556
9	13	1	9	20.4222
13	17	5	17	25.0889
9	9	5	5	6.68889
13	1	1	5	30.4222
1	9	1	1	23.7556
5	13	5	9	12.4222
1	17	9	9	32.5556
13	5	1	1	30.4222
9	5	9	9	4.42222
5	1	13	5	23.3556
5	5	13	17	27.0889
9	5	13	1	22.6889
13	5	17	13	19.3556
5	9	13	1	22.6889
17	5	9	13	20.0222
9	9	1	9	14.6889
5	13	21	5	44.0222
17	5	9	13	20.0222
5	5	9	13	12.4222
13	5	5	5	14.6889
17	5	1	5	38.6889
1	5	5	9	14.4222
5	1	9	5	14.4222
9	21	5	13	35.3556
5	5	1	1	15.7556
9	5	1	5	14.4222
9	13	5	1	22.6889
5	5	21	17	51.3556
5	1	9	9	15.3556
5	13	5	13	16.5556
5	9	5	5	7.35556
5	5	9	1	14.4222
13	13	13	17	5.22222
17	17	13	9	13.2222
17	13	5	9	20.0222
9	1	5	5	14.4222
17	5	9	5	24.5556
9	13	9	21	25.0889
5	1	9	1	19.8889
9	9	1	5	15.3556
5	5	13	9	12.4222
1	1	1	1	18.6889
9	5	1	5	14.4222
9	5	1	9	15.3556
1	5	13	5	23.3556
9	9	5	5	6.68889
21	9	5	1	56.5556
13	1	1	5	30.4222
9	1	5	5	14.4222
9	13	5	1	22.6889
1	1	13	1	35.8889
5	5	13	5	14.6889
5	1	5	5	11.8889
13	13	5	9	11.0889
9	9	5	13	8.55556
9	13	13	13	3.35556
1	13	5	1	30.4222
5	5	21	13	44.0222
9	9	5	5	6.68889
13	5	5	5	14.6889
5	1	5	5	11.8889
21	5	9	5	43.0889
9	1	9	9	14.6889
17	5	1	5	38.6889
1	9	5	1	19.8889
9	5	9	1	15.3556
17	5	5	5	28.4222
5	9	5	5	7.35556
9	1	5	13	22.6889
1	1	9	5	19.8889
5	5	5	13	14.6889
5	5	13	13	16.5556
9	9	9	5	4.42222
1	9	1	13	31.3556
5	9	5	13	12.4222
5	9	17	9	19.0889
17	13	13	17	7.75556
9	13	5	5	12.4222
5	1	9	5	14.4222
5	5	1	1	15.7556
13	21	1	5	59.0889
13	17	5	9	20.0222
17	9	5	1	36.4222
13	9	5	5	12.4222
9	1	9	13	20.4222
5	1	1	5	15.7556
5	13	5	1	23.3556
21	5	5	5	48.5556
9	17	5	9	19.0889
13	5	17	9	20.0222
1	1	9	1	23.7556
1	9	1	1	23.7556
5	9	1	5	14.4222
13	13	17	13	5.22222
1	9	9	17	32.5556
5	5	9	13	12.4222
5	17	9	5	24.5556
5	5	5	5	6.42222
13	9	9	13	4.02222
9	13	1	5	22.6889
9	9	9	13	3.08889
1	1	13	1	35.8889
5	9	5	5	7.35556
5	9	9	5	6.68889
5	13	5	9	12.4222
9	1	5	9	15.3556
5	1	1	21	70.6889
9	5	9	13	8.55556
1	9	5	5	14.4222
9	9	1	1	22.4222
5	9	5	5	7.35556
5	5	5	1	11.8889
9	1	9	5	15.3556
5	21	17	13	37.2222
5	13	5	5	14.6889
13	5	1	5	23.3556
5	1	9	9	15.3556
5	13	9	9	8.55556
5	9	5	1	14.4222
5	5	9	9	6.68889
13	5	13	5	16.5556
9	1	9	1	22.4222
5	21	9	17	41.0889
5	1	5	5	11.8889
5	5	13	13	16.5556
5	5	5	5	6.42222
1	1	1	1	18.6889
9	5	13	5	12.4222
5	13	9	9	8.55556
13	1	13	9	24.5556
5	9	1	5	14.4222
5	9	9	1	15.3556
5	5	13	13	16.5556
13	5	5	1	23.3556
5	1	17	9	36.4222
5	5	13	13	16.5556
9	9	13	9	3.08889
9	9	5	17	19.0889
9	1	9	5	15.3556
1	9	5	9	15.3556
5	9	17	17	27.3556
1	9	5	5	14.4222
5	17	1	13	40.5556
1	5	9	1	19.8889
9	5	5	17	24.5556
9	5	1	1	19.8889
5	13	5	5	14.6889
9	13	9	13	4.02222
9	13	5	9	8.55556
1	5	9	1	19.8889
1	9	1	5	19.8889
1	5	1	9	19.8889
1	13	1	5	30.4222
5	1	9	9	15.3556
5	13	9	13	11.0889
5	21	1	13	59.0889
5	5	9	5	7.35556
1	1	9	17	46.6889
13	5	5	5	14.6889
5	5	1	1	15.7556
5	13	5	1	23.3556
1	17	9	1	46.6889
9	5	1	5	14.4222
9	5	9	9	4.42222
1	21	9	13	52.0222
5	9	9	5	6.68889
9	5	17	5	24.5556
5	17	1	9	36.4222
5	13	13	13	12.0222
9	1	1	13	31.3556
13	9	5	9	8.55556
1	5	5	9	14.4222
13	9	13	9	4.02222
13	5	9	5	12.4222
5	1	9	5	14.4222
5	1	13	17	40.5556
17	5	9	5	24.5556
1	9	1	1	23.7556
9	1	5	5	14.4222
13	9	5	5	12.4222
5	5	9	13	12.4222
1	5	5	13	23.3556
5	5	9	5	7.35556
9	13	1	5	22.6889
5	5	5	9	7.35556
5	17	1	1	47.3556
9	1	1	9	22.4222
1	1	5	1	18.0222
5	5	9	17	24.5556
9	1	1	13	31.3556
13	9	5	5	12.4222
1	9	5	5	14.4222
5	1	5	9	14.4222
5	21	9	5	43.0889
9	5	5	5	7.35556
5	5	5	13	14.6889
1	5	9	9	15.3556
13	5	5	1	23.3556
5	9	13	13	11.0889
1	5	13	5	23.3556
13	1	9	9	20.4222
5	1	5	5	11.8889
5	1	5	9	14.4222
17	9	5	13	20.0222
17	9	5	5	24.5556
5	5	5	5	6.42222
5	13	13	1	28.4222
5	1	9	1	19.8889
5	9	1	5	14.4222
13	5	5	13	16.5556
1	17	21	1	83.0889
5	9	9	5	6.68889
1	9	9	1	22.4222
1	9	1	13	31.3556
9	5	5	5	7.35556
5	13	5	5	14.6889
1	5	13	5	23.3556
9	9	9	13	3.08889
17	13	5	5	27.0889
5	5	9	9	6.68889
9	5	9	9	4.42222
9	9	5	9	4.42222
1	5	9	9	15.3556
5	17	21	21	48.6889
5	5	5	1	11.8889
5	1	1	5	15.7556
9	1	5	5	14.4222
9	5	1	5	14.4222
5	17	17	5	36.0222
13	9	5	1	22.6889
5	9	9	5	6.68889
1	9	5	1	19.8889
1	5	5	5	11.8889
13	5	21	5	44.0222
9	5	9	9	4.42222
5	9	5	5	7.35556
1	5	5	5	11.8889
5	17	5	9	24.5556
9	1	21	9	51.0889
5	9	5	1	14.4222
5	1	17	17	51.0889
9	5	5	5	7.35556
1	17	1	5	47.3556
13	9	9	1	20.4222
9	9	1	13	20.4222
13	5	1	1	30.4222
9	9	1	5	15.3556
1	13	1	5	30.4222
9	9	5	1	15.3556
9	13	5	5	12.4222
5	5	13	1	23.3556
9	1	1	1	23.7556
17	5	9	9	19.0889
9	5	13	9	8.55556
5	5	5	13	14.6889
1	9	1	9	22.4222
17	21	9	5	41.0889
5	5	13	5	14.6889
5	9	9	5	6.68889
5	13	5	5	14.6889
5	9	13	17	20.0222
5	9	9	5	6.68889
13	13	13	9	3.35556
1	5	9	5	14.4222
17	1	5	5	38.6889
5	9	5	9	6.68889
21	21	9	17	32.0222
9	5	5	5	7.35556
9	5	1	9	15.3556
5	13	13	9	11.0889
13	5	1	5	23.3556
5	5	9	5	7.35556
9	5	1	1	19.8889
1	13	9	9	20.4222
9	9	5	5	6.68889
13	13	13	13	1.08889
5	13	5	1	23.3556
9	9	5	1	15.3556
9	5	1	1	19.8889
1	13	13	9	24.5556
5	13	1	5	23.3556
9	9	1	5	15.3556
5	5	17	21	51.3556
9	5	13	9	8.55556
1	9	13	1	31.3556
1	13	9	5	22.6889
9	9	17	1	32.5556
5	17	13	9	20.0222
1	5	1	1	18.0222
5	13	5	9	12.4222
9	1	17	17	44.0222
9	5	5	9	6.68889
5	5	1	5	11.8889
5	5	5	5	6.42222
9	9	1	13	20.4222
13	21	5	5	44.0222
9	9	1	9	14.6889
1	9	1	5	19.8889
9	9	1	1	22.4222
5	5	1	5	11.8889
9	5	5	9	6.68889
13	1	13	17	36.0222
13	9	5	13	11.0889
13	5	9	13	11.0889
9	1	5	13	22.6889
5	5	9	5	7.35556
5	9	9	1	15.3556
1	13	13	5	28.4222
1	1	5	9	19.8889
13	9	5	9	8.55556
13	9	5	5	12.4222
13	5	9	9	8.55556
5	1	5	21	60.4222
5	5	5	9	7.35556
1	5	13	13	28.4222
5	5	1	1	15.7556
5	9	5	5	7.35556
13	13	13	1	27.0889
13	5	5	1	23.3556
5	17	13	17	25.0889
5	9	1	13	22.6889
5	9	13	5	12.4222
17	9	9	5	19.0889
5	1	1	1	18.0222
13	5	9	9	8.55556
1	5	5	13	23.3556
13	1	9	1	31.3556
17	13	5	5	27.0889
5	5	5	5	6.42222
5	13	13	17	19.3556
9	9	5	1	15.3556
5	5	5	5	6.42222
9	13	5	9	8.55556
5	9	9	5	6.68889
13	13	9	9	4.02222
5	5	1	9	14.4222
5	5	9	17	24.5556
5	5	9	5	7.35556
5	5	5	1	11.8889
5	5	5	5	6.42222
1	5	13	9	22.6889
1	5	9	9	15.3556
1	5	1	1	18.0222
9	5	9	1	15.3556
21	13	17	9	23.7556
5	9	5	5	7.35556
13	5	9	9	8.55556
5	9	5	5	7.35556
5	13	9	5	12.4222
13	5	5	1	23.3556
5	5	1	5	11.8889
9	9	1	13	20.4222
9	5	5	1	14.4222
1	1	17	9	46.6889
13	5	13	13	12.0222
5	5	5	5	6.42222
17	5	5	5	28.4222
5	13	5	9	12.4222
1	5	1	9	19.8889
17	5	9	13	20.0222
5	9	5	5	7.35556
13	5	5	5	14.6889
9	1	9	9	14.6889
9	5	5	1	14.4222
9	5	13	5	12.4222
1	5	9	9	15.3556
1	5	5	5	11.8889
9	1	9	1	22.4222
1	1	5	1	18.0222
1	1	5	5	15.7556
1	5	1	5	15.7556
5	1	5	5	11.8889
5	21	9	5	43.0889
1	1	5	1	18.0222
5	9	1	5	14.4222
1	5	9	1	19.8889
13	5	1	5	23.3556
5	5	5	5	6.42222
9	5	1	13	22.6889
1	1	9	5	19.8889
9	5	5	5	7.35556
9	5	9	5	6.68889
5	9	1	9	15.3556
9	5	5	5	7.35556
13	9	9	13	4.02222
13	5	1	5	23.3556
13	5	5	9	12.4222
5	5	1	1	15.7556
21	9	5	5	43.0889
13	9	9	5	8.55556
1	13	5	5	23.3556
5	9	17	9	19.0889
1	5	5	9	14.4222
9	5	1	5	14.4222
9	13	9	13	4.02222
9	13	1	5	22.6889
5	5	1	5	11.8889
17	13	9	9	11.3556
1	5	13	21	59.0889
5	5	5	5	6.42222
1	1	1	1	18.6889
13	13	13	9	3.35556
17	9	5	5	24.5556
5	5	5	1	11.8889
9	9	5	1	15.3556
9	5	1	1	19.8889
5	17	9	5	24.5556
1	9	1	1	23.7556
1	17	9	9	32.5556
9	5	13	9	8.55556
1	13	17	5	40.5556
5	13	9	13	11.0889
5	13	1	5	23.3556
5	17	25	13	55.7556
9	17	13	9	11.3556
5	5	5	9	7.35556
13	17	21	17	16.0222
5	5	5	5	6.42222
5	5	5	5	6.42222
1	5	5	9	14.4222
1	5	1	5	15.7556
5	9	5	1	14.4222
9	5	9	5	6.68889
5	5	5	1	11.8889
17	9	9	13	11.3556
5	5	9	5	7.35556
13	5	1	1	30.4222
9	1	9	17	32.5556
5	5	1	9	14.4222
1	17	13	17	43.3556
5	9	17	9	19.0889
13	1	1	5	30.4222
9	1	5	9	15.3556
9	17	9	9	12.0222
1	9	5	5	14.4222
9	1	9	5	15.3556
1	1	5	9	19.8889
17	1	17	9	44.0222
13	5	1	9	22.6889
13	17	21	13	16.6889
5	1	5	5	11.8889
5	9	13	9	8.55556
1	9	1	5	19.8889
1	9	9	13	20.4222
1	5	9	1	19.8889
9	9	5	17	19.0889
5	13	9	9	8.55556
9	9	5	1	15.3556
5	1	1	9	19.8889
1	5	9	13	22.6889
9	13	5	17	20.0222
13	17	9	17	13.2222
5	9	5	1	14.4222
1	9	5	9	15.3556
5	1	9	1	19.8889
21	9	9	5	36.0222
1	13	9	9	20.4222
9	5	9	9	4.42222
21	5	9	9	36.0222
13	5	5	1	23.3556
5	1	5	1	15.7556
5	5	1	1	15.7556
9	9	1	1	22.4222
13	1	9	5	22.6889
13	13	1	1	38.6889
5	5	13	5	14.6889
5	5	9	13	12.4222
5	5	9	9	6.68889
9	5	5	1	14.4222
17	9	1	5	36.4222
1	17	9	17	44.0222
5	1	1	5	15.7556
5	17	13	9	20.0222
13	1	5	9	22.6889
5	5	5	1	11.8889
5	5	9	13	12.4222
1	1	5	5	15.7556
1	1	9	9	22.4222
1	1	1	9	23.7556
9	1	5	9	15.3556
9	9	9	13	3.08889
5	9	5	5	7.35556
9	1	9	13	20.4222
5	5	9	1	14.4222
5	9	5	5	7.35556
13	9	1	9	20.4222
1	1	13	5	30.4222
5	9	9	1	15.3556
5	5	1	13	23.3556
9	9	9	13	3.08889
9	1	1	1	23.7556
13	1	5	5	23.3556
1	5	5	9	14.4222
9	21	13	1	52.0222
5	5	1	5	11.8889
5	9	9	9	4.42222
5	1	1	5	15.7556
1	1	1	9	23.7556
1	5	9	5	14.4222
1	9	9	13	20.4222
13	5	9	1	22.6889
13	5	13	9	11.0889
1	13	1	1	35.8889
1	5	1	5	15.7556
13	5	5	9	12.4222
13	1	9	9	20.4222
5	9	13	1	22.6889
5	17	9	9	19.0889
5	9	9	17	19.0889
5	5	1	1	15.7556
5	1	5	9	14.4222
9	13	5	5	12.4222
9	5	5	5	7.35556
5	9	9	17	19.0889
9	21	1	5	56.5556
9	9	5	1	15.3556
9	5	1	5	14.4222
5	1	1	5	15.7556
9	9	5	5	6.68889
9	13	9	5	8.55556
5	5	5	5	6.42222
9	5	9	9	4.42222
5	5	5	5	6.42222
9	13	5	13	11.0889
13	5	9	5	12.4222
1	5	5	5	11.8889
13	13	1	9	24.5556
9	1	9	25	76.0222
9	9	1	5	15.3556
5	9	17	17	27.3556
5	5	9	1	14.4222
9	17	5	9	19.0889
13	1	1	5	30.4222
1	5	5	5	11.8889
1	13	5	5	23.3556
1	13	9	1	31.3556
9	1	13	13	24.5556
9	1	9	17	32.5556
9	13	5	1	22.6889
5	5	1	5	11.8889
5	5	5	9	7.35556
1	9	9	1	22.4222
17	1	13	5	40.5556
9	1	1	5	19.8889
5	1	5	1	15.7556
9	1	9	9	14.6889
5	1	13	21	59.0889
9	5	1	9	15.3556
5	1	5	5	11.8889
21	1	5	5	60.4222
9	5	13	5	12.4222
5	9	13	17	20.0222
9	5	1	9	15.3556
5	5	5	9	7.35556
9	1	9	13	20.4222
13	9	9	1	20.4222
17	5	5	1	38.6889
1	13	5	9	22.6889
13	5	9	5	12.4222
13	9	1	1	31.3556
5	1	5	5	11.8889
9	13	13	5	11.0889
13	9	13	17	9.08889
1	5	1	1	18.0222
1	9	1	13	31.3556
25	5	5	13	67.3556
13	1	9	17	35.0889
9	5	9	1	15.3556
17	9	5	1	36.4222
13	9	21	13	21.2222
17	13	13	13	5.22222
13	5	17	9	20.0222
13	5	9	9	8.55556
1	17	5	9	36.4222
13	1	13	13	27.0889
9	9	5	1	15.3556
5	5	9	9	6.68889
9	1	9	5	15.3556
5	17	17	5	36.0222
9	9	1	5	15.3556
1	1	21	13	72.5556
5	9	9	5	6.68889
5	9	1	1	19.8889
9	5	13	9	8.55556
5	5	1	1	15.7556
5	5	9	5	7.35556
9	13	9	5	8.55556
13	9	13	1	24.5556
9	5	13	25	57.0889
5	5	5	13	14.6889
5	5	17	17	36.0222
1	13	17	5	40.5556
1	1	9	9	22.4222
9	9	9	1	14.6889
13	17	1	9	35.0889
5	9	9	1	15.3556
1	17	21	9	59.3556
1	9	5	5	14.4222
21	17	13	13	16.6889
9	9	1	5	15.3556
5	1	9	9	15.3556
1	13	13	5	28.4222
1	5	5	5	11.8889
5	9	5	5	7.35556
9	9	5	9	4.42222
9	13	9	13	4.02222
9	9	1	9	14.6889
9	1	5	5	14.4222
5	17	9	5	24.5556
5	1	5	9	14.4222
5	5	5	1	11.8889
13	5	9	21	35.3556
13	5	9	1	22.6889
13	9	5	1	22.6889
1	9	13	21	52.0222
5	1	1	5	15.7556
1	9	5	9	15.3556
13	13	1	17	36.0222
1	13	5	1	30.4222
9	5	13	9	8.55556
17	5	5	5	28.4222
1	1	5	5	15.7556
5	9	17	1	36.4222
13	9	9	17	11.3556
1	13	9	13	24.5556
9	1	13	5	22.6889
17	9	5	1	36.4222
9	9	9	9	0.555556
1	9	5	5	14.4222
1	1	9	9	22.4222
1	9	13	9	20.4222
5	5	1	5	11.8889
9	9	5	9	4.42222
5	5	5	1	11.8889
13	1	5	13	28.4222
1	9	9	9	14.6889
9	1	1	5	19.8889
17	5	13	9	20.0222
9	1	13	17	35.0889
5	13	5	9	12.4222
5	5	21	17	51.3556
9	5	1	9	15.3556
9	1	9	1	22.4222
9	5	9	5	6.68889
5	5	1	13	23.3556
13	5	5	5	14.6889
25	5	5	21	85.2222
9	5	5	5	7.35556
9	5	13	13	11.0889
9	1	1	13	31.3556
1	1	5	9	19.8889
5	17	17	17	29.2222
17	5	1	5	38.6889
9	9	9	13	3.08889
17	5	5	13	27.0889
9	5	9	1	15.3556
21	1	9	5	56.5556
5	9	17	17	27.3556
9	9	9	9	0.555556
1	5	1	1	18.0222
17	9	1	1	46.6889
1	5	5	13	23.3556
1	13	13	9	24.5556
5	5	9	13	12.4222
9	5	5	5	7.35556
13	1	9	17	35.0889
13	1	5	13	28.4222
5	9	5	5	7.35556
17	5	5	1	38.6889
9	9	5	9	4.42222
1	13	9	5	22.6889
9	9	9	9	0.555556
9	5	13	13	11.0889
13	9	1	5	22.6889
9	13	5	9	8.55556
1	9	21	9	51.0889
5	5	1	1	15.7556
5	1	5	5	11.8889
17	13	9	5	20.0222
9	5	9	1	15.3556
17	5	13	9	20.0222
5	1	5	13	23.3556
5	5	13	5	14.6889
1	5	9	9	15.3556
13	1	9	1	31.3556
5	9	5	1	14.4222
9	9	5	13	8.55556
5	21	17	13	37.2222
5	1	17	1	47.3556
9	1	1	5	19.8889
5	9	9	1	15.3556
13	5	9	1	22.6889
9	9	5	5	6.68889
5	9	1	5	14.4222
1	5	13	17	40.5556
1	5	9	1	19.8889
1	5	1	5	15.7556
5	5	9	9	6.68889
9	5	21	9	36.0222
1	1	5	9	19.8889
5	1	9	9	15.3556
13	5	5	1	23.3556
1	13	9	5	22.6889
5	5	5	5	6.42222
9	5	9	5	6.68889
13	5	17	21	37.2222
13	17	9	9	11.3556
9	5	1	17	36.4222
5	1	9	9	15.3556
1	5	9	9	15.3556
5	13	17	17	25.0889
5	5	13	1	23.3556
1	5	17	21	68.0222
9	1	5	1	19.8889
9	9	1	5	15.3556
13	5	13	13	12.0222
9	13	9	1	20.4222
5	13	13	17	19.3556
5	5	5	1	11.8889
5	9	9	17	19.0889
13	5	1	13	28.4222

## Sheet: variations
s_0.5	s_1.0	s_1.5	s_2.0
1.66667	5.33333	9	10.6667
6.35556	8.75556	12.5	14.6889
6.18889	3.42222	11.3	19.0889
1.52222	5.08889	9.5	14.6889
4.08889	10.7556	12.5	14.4222
1.08889	15.6889	24.8	6.68889
5.25556	0.755556	10.7	18.0222
9.08889	7.02222	6.2	36.0222
7.42222	16.7556	10.7	11.8889
2.52222	1.35556	12.2	27.0889
5.75556	8.88889	3.5	15.7556
2.55556	10.0222	8.3	19.3556
7.18889	10.0222	10.7	14.4222
5.72222	14.5556	20.3	12.4222
5.92222	8.68889	12.2	22.6889
2.08889	5.02222	15.5	4.42222
3.22222	9.35556	17.3	22.6889
6.52222	3.02222	6.8	11.0889
5.38889	3.08889	20.3	11.0889
5.92222	6.68889	9.8	40.5556
6.52222	6.42222	31.7	11.3556
3.02222	0.755556	12.2	4.42222
4.02222	9.02222	4.7	15.3556
5.18889	3.08889	20.3	22.6889
5.25556	5.08889	19.7	4.02222
8.08889	2.88889	3.8	22.6889
6.25556	3.75556	36.2	22.6889
4.92222	11.3556	9.5	14.4222
6.25556	1.02222	3.5	15.3556
4.75556	9.08889	6.2	12.0222
2.52222	17.3556	6.8	22.6889
4.18889	9.35556	8.3	15.3556
8.05556	3.42222	19.7	11.0889
5.02222	0.888889	40.7	14.4222
7.25556	6.02222	7.7	8.55556
3.68889	6.75556	7.7	14.4222
5.18889	3.02222	7.7	31.3556
2.52222	4.88889	4.7	11.8889
3.25556	14.5556	11.3	12.4222
6.38889	4.02222	9.2	8.55556
3.52222	3.08889	17.3	8.55556
2.58889	9.08889	12.5	7.35556
2.75556	9.02222	9.5	47.3556
4.52222	3.02222	13.7	20.4222
4.72222	9.35556	16.7	20.4222
4.35556	3.08889	10.7	15.7556
4.72222	13.3556	12.5	3.35556
9.25556	3.02222	13.7	14.4222
3.25556	26.0889	10.7	14.4222
3.72222	2.02222	11.3	18.0222
2.75556	5.22222	22.7	38.6889
3.52222	2.75556	12.5	60.4222
5.72222	7.42222	18.8	64.6889
4.92222	8.88889	7.7	35.3556
4.22222	3.35556	2.3	7.35556
4.02222	4.42222	3.5	40.5556
6.02222	9.02222	8.3	12.4222
4.18889	5.22222	19.7	14.4222
6.25556	15.0222	22.7	12.4222
4.22222	10.5556	9.5	35.0889
1.85556	0.888889	17.3	36.4222
4.25556	9.68889	11.3	46.6889
5.85556	5.22222	10.7	14.4222
0.922222	8.02222	6.2	16.5556
4.18889	1.35556	6.2	22.4222
3.25556	9.08889	12.8	11.8889
4.25556	1.35556	12.2	14.4222
3.85556	1.35556	7.7	27.0889
6.92222	9.68889	39.5	14.4222
5.25556	11.0222	10.7	14.4222
8.75556	3.02222	42.5	22.6889
2.75556	3.42222	8.3	8.55556
4.18889	10.5556	8.3	8.55556
2.72222	4.35556	38.3	19.3556
3.18889	9.08889	9.8	45.2222
4.22222	9.08889	22.7	19.8889
4.55556	8.88889	10.7	11.8889
7.18889	3.35556	4.7	6.68889
5.75556	14.7556	8.3	35.0889
4.18889	3.08889	2.3	35.0889
2.02222	0.888889	12.8	16.5556
9.18889	5.35556	22.7	14.6889
4.18889	5.02222	32.3	24.5556
5.85556	3.08889	13.7	12.4222
4.18889	3.22222	8	14.6889
7.25556	5.35556	12.8	7.35556
5.75556	5.35556	12.5	11.8889
5.92222	3.42222	6.2	12.4222
7.02222	5.02222	6.2	23.3556
5.25556	5.35556	8.3	17.0889
2.42222	4.75556	3.2	4.42222
5.22222	1.35556	47.3	14.4222
7.05556	4.35556	8.3	14.6889
4.58889	20.4222	9.8	14.4222
3.72222	9.02222	8.3	6.42222
3.02222	4.68889	5.3	6.42222
2.55556	1.02222	6.2	57.8889
4.18889	1.02222	16.7	20.0222
1.08889	7.02222	7.7	6.68889
4.88889	7.08889	7.7	23.3556
5.38889	5.42222	2.3	6.68889
2.02222	5.35556	3.8	36.4222
7.18889	1.42222	2.3	14.4222
3.58889	13.0889	29	11.8889
4.18889	2.55556	19.7	7.35556
4.08889	2.88889	12.5	12.4222
4.72222	6.88889	12.5	7.35556
5.02222	6.02222	13.7	14.4222
2.72222	6.42222	15.2	20.4222
4.52222	1.42222	15.2	80.6889
3.68889	3.42222	17.3	4.42222
3.52222	9.68889	13.7	23.3556
6.18889	0.888889	6.2	15.7556
12.2556	4.75556	10.7	54.4222
3.58889	5.08889	22.7	11.0889
7.55556	6.75556	12.8	14.4222
4.75556	16.0222	6.8	9.08889
7.02222	20.5556	15.8	30.4222
3.25556	9.08889	10.7	19.8889
6.42222	19.4222	3.2	40.5556
1.85556	5.35556	17.3	8.55556
7.02222	24.7556	6.2	11.0889
4.75556	4.02222	19.7	11.3556
3.18889	10.4222	12.8	55.7556
1.08889	10.0222	26	12.0222
3.58889	1.42222	6.8	8.55556
3.75556	23.3556	9.8	46.6889
2.85556	14.8889	9.5	33.0889
2.85556	4.55556	5.3	22.6889
8.35556	4.35556	3.8	22.6889
1.55556	11.3556	5.3	31.3556
5.72222	5.08889	16.7	22.6889
2.52222	4.35556	16.7	4.42222
5.02222	3.22222	8.3	14.6889
6.35556	8.88889	11.3	6.68889
2.58889	15.0222	11.3	14.6889
1.58889	6.42222	13.7	23.3556
5.88889	3.02222	15.2	6.68889
5.68889	2.02222	10.7	12.4222
5.58889	3.35556	7.7	15.3556
5.22222	5.35556	21.5	30.4222
4.58889	6.75556	10.7	43.0889
11.0556	3.68889	12.5	15.7556
2.85556	5.42222	15.8	36.0222
4.02222	2.02222	3.8	51.0889
4.02222	4.42222	8	15.7556
6.35556	2.02222	21.5	28.4222
1.55556	3.22222	11.3	6.68889
5.92222	6.88889	15.5	6.68889
1.85556	11.0222	7.7	6.68889
4.55556	14.0222	6.8	6.42222
6.88889	2.88889	11.3	14.4222
0.922222	5.68889	6.2	36.4222
2.52222	4.88889	21.5	19.3556
4.18889	6.75556	46.7	12.4222
3.52222	20.4222	13.7	18.0222
1.42222	6.02222	19.7	4.42222
3.25556	6.02222	24.8	46.6889
4.25556	9.68889	8.3	23.3556
9.68889	3.08889	12.8	7.35556
4.18889	2.55556	10.7	14.4222
2.58889	4.75556	9.5	19.8889
3.58889	3.08889	19.7	13.2222
4.38889	3.68889	6.8	19.8889
3.85556	4.88889	26.3	27.0889
1.55556	5.08889	3.5	22.6889
4.38889	0.0222222	10.7	20.0222
5.25556	9.08889	21.5	6.68889
4.55556	7.68889	21.5	15.7556
3.25556	2.42222	8.3	30.4222
4.52222	3.08889	26	6.68889
3.68889	8.22222	11.3	23.7556
2.72222	12.7556	55.7	28.4222
3.08889	5.35556	6.8	4.02222
5.88889	6.02222	13.7	43.0889
2.52222	3.22222	20.3	7.35556
5.25556	13.0889	12.2	15.7556
5.18889	1.02222	12.5	22.6889
5.85556	4.35556	21.5	6.68889
4.58889	6.88889	12.8	4.42222
5.72222	4.88889	21.5	7.35556
5.38889	3.42222	9.5	11.0889
2.85556	6.02222	19.7	0.555556
2.08889	1.35556	2.3	6.42222
1.85556	2.55556	6.2	28.4222
4.02222	3.35556	9.8	4.42222
2.72222	4.68889	16.7	31.3556
7.18889	8.88889	8.3	8.55556
6.38889	3.08889	6.2	14.4222
2.72222	5.22222	12.5	4.42222
2.58889	9.08889	12.8	27.3556
4.25556	2.55556	12.8	15.3556
1.42222	2.42222	8.3	49.0889
4.35556	6.75556	3.8	14.6889
8.25556	9.35556	3.5	12.4222
3.75556	17.0889	8.3	7.35556
2.58889	2.88889	4.7	14.4222
9.18889	6.55556	7.7	7.35556
4.18889	10.4222	9.2	14.4222
2.08889	2.55556	21.2	14.4222
3.25556	9.02222	28.7	24.5556
5.02222	10.5556	11.3	35.0889
4.38889	3.68889	7.7	24.5556
2.58889	8.75556	19.7	23.3556
5.75556	6.22222	7.7	12.4222
2.72222	5.02222	9.8	12.4222
5.18889	2.55556	12.5	11.8889
8.25556	2.88889	9.5	15.7556
5.92222	9.08889	22.7	19.0889
3.58889	5.35556	10.7	14.4222
2.35556	14.4222	15.5	20.4222
2.08889	9.02222	16.7	21.2222
4.58889	3.68889	6.8	27.0889
5.18889	21.0889	23.3	23.3556
4.18889	12.7556	44.3	23.3556
4.08889	6.02222	17.3	9.08889
5.25556	5.42222	10.7	19.8889
1.85556	4.75556	5.3	36.0222
3.68889	4.75556	8.3	15.7556
2.72222	18.0222	6.8	11.0889
3.72222	5.35556	8.3	15.3556
1.18889	2.88889	15.8	11.8889
4.18889	8.02222	17.3	41.0889
6.75556	9.08889	15.2	19.0889
1.52222	5.02222	8.3	22.6889
9.68889	3.35556	12.8	6.68889
6.92222	4.75556	7.7	15.3556
4.25556	2.75556	6.8	52.0222
5.02222	0.888889	6.5	15.7556
2.08889	0.888889	15.8	14.4222
5.92222	9.08889	11.3	22.6889
5.92222	3.08889	7.7	3.08889
3.08889	10.0222	19.7	11.0889
3.85556	3.08889	18.2	51.3556
3.85556	3.22222	12.8	12.4222
4.25556	9.08889	24.8	4.02222
4.88889	5.02222	3.2	7.35556
5.68889	12.7556	12.8	32.5556
8.75556	1.68889	29.3	22.6889
4.92222	2.88889	8.3	22.6889
3.08889	6.02222	9.5	24.5556
5.02222	20.7556	7.7	23.3556
2.75556	7.42222	2.3	8.55556
9.05556	0.755556	12.8	38.6889
10.7222	3.02222	3.5	29.2222
0.855556	17.0889	13.7	14.6889
3.25556	5.35556	8.3	12.4222
3.58889	9.68889	12.8	23.3556
1.55556	5.35556	8.3	7.35556
3.42222	10.0222	26.3	14.4222
5.02222	5.35556	13.7	11.8889
6.18889	0.888889	6.8	18.0222
6.18889	9.68889	15.8	23.7556
6.18889	8.75556	21.5	6.68889
6.18889	2.55556	8.3	6.68889
4.72222	5.35556	7.7	14.6889
1.18889	11.0222	6.8	40.5556
4.75556	15.0222	12.2	15.3556
2.85556	5.22222	15.5	52.4222
1.68889	6.55556	3.2	11.8889
8.05556	10.7556	22.7	15.3556
12.0889	14.0222	6.8	14.4222
8.52222	6.42222	4.7	22.6889
9.08889	1.68889	11.3	37.2222
3.08889	2.55556	15.8	19.0889
4.92222	3.02222	10.7	19.0889
4.25556	2.42222	12.8	22.6889
3.02222	3.08889	15.2	6.68889
2.58889	23.0222	27.8	15.7556
2.58889	6.55556	7.7	11.8889
2.85556	1.08889	15.5	15.7556
4.92222	3.42222	12.8	14.6889
2.35556	6.55556	10.7	13.2222
4.72222	2.75556	6.8	22.4222
4.72222	2.75556	17.3	12.4222
2.85556	5.02222	12.5	44.0222
3.68889	0.888889	8.3	22.6889
1.52222	2.75556	6.2	71.7556
5.02222	8.75556	8.3	23.3556
8.58889	17.0889	3.5	20.4222
4.72222	2.02222	21.5	25.0889
4.75556	10.5556	11.3	6.68889
4.25556	2.55556	15.5	30.4222
1.42222	2.88889	12.8	23.7556
3.08889	0.755556	8.3	12.4222
4.52222	10.7556	2.3	32.5556
1.35556	3.02222	9.5	30.4222
1.05556	0.888889	10.7	4.42222
5.05556	2.75556	7.7	23.3556
5.08889	2.88889	8.3	27.0889
2.02222	2.75556	9.5	22.6889
8.25556	4.88889	3.8	19.3556
3.25556	7.08889	9.5	22.6889
1.58889	11.4222	6.2	20.0222
5.58889	3.08889	18.2	14.6889
3.08889	5.08889	8.3	44.0222
4.72222	2.35556	12.8	20.0222
2.58889	7.02222	19.7	12.4222
11.0556	5.08889	7.7	14.6889
7.42222	5.08889	10.7	38.6889
3.75556	1.35556	15.8	14.4222
7.68889	18.0222	11.3	14.4222
6.38889	9.02222	8.3	35.3556
4.52222	2.02222	7.7	15.7556
4.18889	3.42222	10.7	14.4222
1.55556	6.55556	9.5	22.6889
4.88889	17.0222	9.5	51.3556
8.58889	3.08889	15.2	15.3556
1.92222	12.8889	3.8	16.5556
4.08889	8.35556	12.5	7.35556
7.88889	0.755556	6.8	14.4222
6.25556	12.6889	8.3	5.22222
1.18889	3.42222	16.7	13.2222
3.05556	10.7556	12.2	20.0222
3.72222	1.68889	14.3	14.4222
1.38889	8.88889	10.7	24.5556
4.18889	5.35556	12.8	25.0889
4.88889	13.0889	10.7	19.8889
4.18889	10.0222	12.8	15.3556
4.25556	12.8889	2.3	12.4222
6.35556	9.08889	32.3	18.6889
3.08889	1.02222	12.8	14.4222
6.18889	0.555556	20.3	15.3556
3.18889	7.02222	15.2	23.3556
8.42222	9.08889	39.5	6.68889
9.92222	3.08889	30.2	56.5556
2.58889	2.35556	16.7	30.4222
4.92222	8.02222	20.3	14.4222
2.08889	5.08889	15.8	22.6889
3.18889	2.42222	12.8	35.8889
1.85556	2.75556	11.3	14.6889
3.02222	8.88889	26	11.8889
5.18889	7.42222	13.7	11.0889
4.85556	4.35556	9.8	8.55556
0.855556	9.08889	6.2	3.35556
0.855556	3.35556	4.7	30.4222
6.18889	2.75556	12.8	44.0222
13.2556	6.75556	24.8	6.68889
5.85556	4.88889	4.7	14.6889
6.92222	10.0222	14.3	11.8889
2.08889	9.08889	6.8	43.0889
4.25556	2.35556	20.3	14.6889
4.02222	3.42222	13.7	38.6889
3.75556	7.02222	7.7	19.8889
3.08889	9.68889	2.3	15.3556
4.72222	3.68889	6.8	28.4222
3.68889	8.02222	15.5	7.35556
4.52222	2.88889	6.2	22.6889
4.08889	2.75556	12.5	19.8889
3.05556	17.0889	8.3	14.6889
2.58889	8.02222	20	16.5556
6.18889	16.6889	17.3	4.42222
2.92222	7.08889	13.7	31.3556
1.42222	14.7556	20.3	12.4222
5.18889	1.42222	12.8	19.0889
4.88889	9.02222	12.5	7.75556
4.52222	2.75556	8.3	12.4222
4.75556	9.35556	2	14.4222
3.18889	3.42222	8.3	15.7556
4.58889	3.08889	10.7	59.0889
3.02222	1.42222	12.8	20.0222
5.88889	5.08889	3.8	36.4222
3.52222	2.55556	3.5	12.4222
7.08889	21.0889	12.2	20.4222
2.35556	3.42222	8	15.7556
2.58889	8.02222	26	23.3556
8.18889	1.08889	12.2	48.5556
1.18889	5.08889	22.7	19.0889
2.68889	7.08889	6.8	20.0222
4.18889	6.75556	15.8	23.7556
2.58889	14.7556	7.7	23.7556
2.58889	4.55556	12.8	14.4222
7.25556	0.888889	21.5	5.22222
2.38889	14.5556	20.3	32.5556
2.85556	3.08889	15.8	12.4222
1.58889	2.88889	8.3	24.5556
5.58889	7.35556	3.8	6.42222
7.18889	8.75556	13.7	4.02222
4.02222	11.4222	6.2	22.6889
10.3556	3.22222	16.7	3.08889
4.75556	9.35556	15.5	35.8889
8.02222	3.68889	6.2	7.35556
2.08889	13.6889	8.3	6.68889
4.88889	8.88889	6.2	12.4222
3.72222	5.35556	7.7	15.3556
2.52222	2.75556	12.8	70.6889
5.85556	2.42222	3.5	8.55556
3.08889	1.42222	9.2	14.4222
2.05556	19.4222	9.5	22.4222
4.08889	9.08889	15.8	7.35556
3.18889	7.02222	13.7	11.8889
5.18889	11.0889	6.2	15.3556
4.18889	17.6889	10.7	37.2222
3.25556	11.6889	10.7	14.6889
4.25556	2.75556	8.3	23.3556
2.58889	10.0222	7.7	15.3556
2.35556	10.4222	26.3	8.55556
5.75556	12.7556	8.3	14.4222
2.08889	1.08889	12.5	6.68889
1.85556	6.02222	8.3	16.5556
4.25556	17.3556	10.7	22.4222
6.38889	7.68889	29.3	41.0889
8.88889	2.02222	18.2	11.8889
5.35556	5.35556	9.5	16.5556
2.75556	11.6889	8.3	6.42222
1.92222	1.08889	8.3	18.6889
2.58889	5.35556	8	12.4222
4.25556	8.02222	9.8	8.55556
6.18889	4.02222	12.5	24.5556
1.85556	1.08889	6.8	14.4222
2.22222	9.35556	33.8	15.3556
2.75556	1.08889	2	16.5556
6.02222	10.7556	16.7	23.3556
2.85556	1.35556	26	36.4222
1.35556	3.42222	6.8	16.5556
5.72222	5.35556	16.7	3.08889
7.88889	4.88889	4.7	19.0889
1.05556	14.7556	7.7	15.3556
2.75556	17.3556	40.7	15.3556
4.18889	3.42222	10.7	27.3556
6.18889	4.75556	15.5	14.4222
5.25556	8.88889	3.5	40.5556
6.25556	4.35556	6.8	19.8889
2.72222	4.35556	12.5	24.5556
2.85556	12.5556	21.2	19.8889
1.55556	3.68889	2	14.6889
5.18889	3.68889	20.3	4.02222
2.08889	3.68889	15.2	8.55556
2.85556	15.0222	8	19.8889
5.75556	5.35556	10.7	19.8889
2.75556	4.88889	13.7	19.8889
4.08889	12.4222	17.3	30.4222
0.922222	3.02222	12.5	15.3556
4.25556	5.02222	17.3	11.0889
3.75556	3.08889	9.8	59.0889
4.72222	6.42222	7.7	7.35556
5.08889	4.75556	6.2	46.6889
3.75556	4.35556	9.8	14.6889
4.88889	1.35556	12.5	15.7556
5.25556	16.0222	9.5	23.3556
1.08889	0.755556	12.5	46.6889
8.18889	2.75556	8.3	14.4222
8.18889	9.08889	12.8	4.42222
5.72222	8.75556	10.7	52.0222
5.72222	3.35556	3.5	6.68889
1.85556	9.35556	12.8	24.5556
9.92222	4.35556	16.7	36.4222
5.72222	4.75556	8.3	12.0222
5.72222	6.02222	24.8	31.3556
2.55556	2.88889	20.3	8.55556
3.08889	4.68889	2.3	14.4222
5.75556	12.7556	4.7	4.02222
4.02222	1.42222	15.8	12.4222
2.72222	5.35556	16.7	14.4222
9.42222	11.3556	7.7	40.5556
5.42222	11.0889	15.8	24.5556
6.35556	8.75556	12.8	23.7556
3.08889	2.75556	16.7	14.4222
5.25556	7.08889	12.8	12.4222
4.18889	2.75556	7.7	12.4222
7.38889	6.75556	10.7	23.3556
2.85556	3.08889	9.5	7.35556
6.92222	3.02222	10.7	22.6889
6.52222	6.55556	13.7	7.35556
4.75556	6.75556	16.7	47.3556
2.72222	2.02222	3.5	22.4222
1.58889	3.35556	12.2	18.0222
5.68889	8.75556	10.7	24.5556
1.05556	17.6889	18.2	31.3556
3.52222	3.02222	12.2	12.4222
4.88889	1.68889	12.2	14.4222
5.72222	14.0222	20.3	14.4222
6.25556	5.35556	7.7	43.0889
4.58889	5.35556	7.7	7.35556
7.55556	5.08889	18.2	14.6889
2.08889	3.08889	19.7	15.3556
4.25556	2.35556	16.7	23.3556
3.58889	2.35556	8.3	11.0889
3.85556	2.02222	26.3	23.3556
4.52222	12.6889	20	20.4222
6.18889	13.0222	6.2	11.8889
1.58889	21.0889	33.2	14.4222
5.75556	1.68889	9.5	20.0222
3.72222	10.5556	19.7	24.5556
1.85556	4.55556	4.7	6.42222
2.22222	18.0222	10.7	28.4222
4.05556	1.35556	19.7	19.8889
3.75556	5.08889	20.3	14.4222
3.22222	5.35556	12.2	16.5556
4.75556	9.02222	12.8	83.0889
6.18889	6.55556	12.5	6.68889
3.52222	3.08889	15.8	22.4222
7.02222	3.08889	20.3	31.3556
6.18889	1.35556	8.3	7.35556
5.02222	6.02222	15.8	14.6889
4.52222	6.55556	12.8	23.3556
2.02222	8.02222	7.7	3.08889
1.92222	2.02222	26	27.0889
3.18889	6.02222	6.2	6.68889
1.58889	10.5556	9.5	4.42222
8.75556	5.42222	26	4.42222
5.02222	3.75556	3.5	15.3556
2.55556	13.0889	8.3	48.6889
4.18889	5.22222	11.3	11.8889
4.08889	9.68889	6.8	15.7556
5.25556	10.7556	17.3	14.4222
5.18889	2.75556	12.5	14.4222
1.58889	3.22222	11.3	36.0222
5.25556	22.6889	8	22.6889
5.68889	12.8889	7.7	6.68889
5.75556	5.35556	9.5	19.8889
8.58889	5.22222	12.5	11.8889
3.02222	6.68889	16.7	44.0222
5.85556	9.02222	15.2	4.42222
4.88889	7.08889	13.7	7.35556
4.35556	21.0889	22.7	11.8889
4.02222	4.02222	30.2	24.5556
6.85556	2.88889	12.5	51.0889
3.68889	5.35556	17.3	14.4222
4.52222	0.555556	29.3	51.0889
6.18889	2.88889	12.5	7.35556
2.05556	13.0222	12.5	47.3556
4.02222	6.75556	23	20.4222
4.18889	1.42222	10.7	20.4222
3.85556	2.88889	11.3	30.4222
3.25556	10.4222	11.3	15.3556
2.02222	7.08889	20.3	30.4222
6.25556	8.02222	16.7	15.3556
5.75556	6.75556	8.3	12.4222
8.22222	5.22222	10.7	23.3556
10.2556	6.88889	12.8	23.7556
5.92222	2.35556	9.8	19.0889
6.52222	3.22222	8	8.55556
2.58889	3.08889	7.7	14.6889
12.1889	6.02222	9.5	22.4222
3.52222	2.75556	10.7	41.0889
2.92222	7.08889	4.7	14.6889
4.25556	1.35556	8	6.68889
4.25556	6.88889	6.8	14.6889
5.92222	8.88889	15.2	20.0222
4.02222	3.35556	6.2	6.68889
4.52222	6.88889	3.2	3.35556
4.02222	5.42222	6.2	14.4222
3.18889	3.08889	12.8	38.6889
4.88889	11.6889	12.8	6.68889
4.18889	6.75556	12.8	32.0222
2.52222	3.22222	8.3	7.35556
1.92222	8.02222	4.7	15.3556
3.05556	8.35556	8.3	11.0889
2.05556	5.35556	5.3	23.3556
8.42222	14.0222	7.7	7.35556
3.18889	20.4222	8.3	19.8889
5.88889	29.0889	14.3	20.4222
5.68889	10.5556	29.3	6.68889
1.58889	5.42222	12.5	1.08889
7.85556	3.35556	8.3	23.3556
5.52222	10.5556	6.2	15.3556
4.75556	4.35556	6.8	19.8889
6.25556	3.08889	9.5	24.5556
1.85556	5.08889	7.7	23.3556
5.72222	6.88889	18.2	15.3556
3.22222	3.68889	10.7	51.3556
3.52222	5.08889	12.5	8.55556
4.88889	4.75556	16.7	31.3556
6.02222	2.75556	31.7	22.6889
5.42222	9.02222	8.3	32.5556
2.72222	5.08889	12.5	20.0222
1.58889	6.02222	3.8	18.0222
11.0889	5.35556	6.2	12.4222
4.92222	14.7556	29.3	44.0222
4.52222	18.0222	11.3	6.68889
8.18889	4.75556	6.5	11.8889
3.72222	1.08889	4.7	6.42222
1.85556	3.08889	10.7	20.4222
6.25556	6.75556	11.3	44.0222
6.38889	15.6889	12.8	14.6889
5.68889	3.08889	3.8	19.8889
2.55556	9.35556	8.3	22.4222
6.25556	6.02222	8	11.8889
4.88889	14.0222	16.7	6.68889
1.42222	3.42222	8.3	36.0222
4.88889	28.4222	16.7	11.0889
5.92222	4.35556	10.7	11.0889
2.75556	4.68889	10.7	22.6889
5.92222	8.88889	10.7	7.35556
5.08889	1.68889	8.3	15.3556
2.05556	10.0222	21.2	28.4222
0.922222	8.88889	6.2	19.8889
4.25556	7.42222	3.5	8.55556
1.68889	3.02222	12.5	12.4222
1.18889	3.68889	10.7	8.55556
5.92222	5.35556	3.8	60.4222
8.92222	2.75556	16.7	7.35556
5.88889	10.0222	9.5	28.4222
5.88889	1.02222	20.3	15.7556
2.85556	11.0222	8.3	7.35556
3.58889	2.02222	12.8	27.0889
4.92222	6.88889	3.2	23.3556
4.52222	3.08889	1.7	25.0889
1.92222	3.68889	10.7	22.6889
3.58889	5.35556	12.2	12.4222
1.68889	10.4222	17.3	19.0889
2.58889	5.35556	3.5	18.0222
3.85556	9.08889	3.5	8.55556
3.52222	4.88889	29.3	23.3556
5.92222	18.0222	20.3	31.3556
5.02222	2.75556	9.5	27.0889
2.58889	2.88889	6.5	6.42222
3.72222	4.75556	19.7	19.3556
5.42222	3.42222	8.3	15.3556
2.75556	7.42222	15.8	6.42222
4.75556	4.75556	33.2	8.55556
4.18889	14.7556	13.7	6.68889
3.72222	11.4222	18.2	4.02222
2.92222	3.08889	19.7	14.4222
8.72222	2.02222	3.5	24.5556
8.08889	6.55556	54.8	7.35556
3.05556	4.35556	12.8	11.8889
4.02222	7.42222	16.7	6.42222
2.85556	19.0889	10.7	22.6889
7.02222	6.75556	30.2	15.3556
5.25556	6.02222	8.3	18.0222
7.88889	3.35556	10.7	15.3556
1.92222	18.5556	2.3	23.7556
1.55556	9.08889	8.3	7.35556
4.75556	16.5556	6.8	8.55556
8.88889	1.02222	10.7	7.35556
2.72222	3.35556	9.5	12.4222
1.18889	0.888889	7.7	23.3556
4.88889	6.55556	8.3	11.8889
3.02222	4.35556	6.2	20.4222
3.22222	2.35556	26	14.4222
11.5889	12.0222	10.7	46.6889
6.85556	9.35556	9.8	12.0222
8.75556	5.35556	3.8	6.42222
7.92222	13.0889	10.7	28.4222
2.05556	3.68889	7.7	12.4222
6.92222	7.02222	7.7	19.8889
3.22222	12.6889	7.7	20.0222
7.08889	5.08889	10.7	7.35556
6.35556	4.88889	8.3	14.6889
4.22222	3.08889	8	14.6889
3.52222	13.0222	29.3	14.4222
6.25556	14.5556	2.3	12.4222
3.08889	0.888889	3.2	15.3556
4.52222	5.35556	10.7	11.8889
1.92222	1.08889	3.5	22.4222
5.38889	5.08889	8	18.0222
7.42222	2.02222	12.2	15.7556
3.25556	8.88889	20	15.7556
6.18889	2.02222	12.5	11.8889
3.58889	1.42222	12.2	43.0889
5.25556	5.35556	39.5	18.0222
2.85556	2.35556	5.3	14.4222
2.72222	2.88889	12.8	19.8889
2.72222	3.68889	7.7	23.3556
3.08889	19.0222	12.5	6.42222
5.22222	3.22222	29.3	22.6889
1.18889	6.02222	29.3	19.8889
1.58889	5.68889	12.8	7.35556
5.72222	6.88889	55.7	6.68889
4.25556	5.22222	26	15.3556
5.68889	1.42222	8.3	7.35556
3.25556	1.08889	12.5	4.02222
3.52222	10.5556	19.7	23.3556
4.05556	1.68889	12.2	12.4222
3.25556	8.88889	8.3	15.7556
0.688889	6.75556	7.7	43.0889
4.25556	6.75556	9.5	8.55556
4.75556	9.02222	12.5	23.3556
4.92222	3.42222	3.8	19.0889
5.58889	11.3556	14.3	14.4222
4.72222	3.35556	9.8	14.4222
4.85556	3.42222	9.8	4.02222
7.18889	7.08889	6.2	22.6889
2.85556	6.75556	3.2	11.8889
3.02222	2.88889	7.7	11.3556
2.55556	6.02222	20.3	59.0889
5.52222	9.35556	7.7	6.42222
1.58889	3.02222	18.8	18.6889
5.85556	8.88889	16.7	3.35556
4.02222	12.6889	10.7	24.5556
1.58889	6.88889	12.8	11.8889
6.68889	10.0222	6.2	15.3556
0.855556	2.02222	7.7	19.8889
5.68889	4.35556	19.7	24.5556
4.25556	13.0222	8.3	23.7556
5.58889	3.08889	12.8	32.5556
2.92222	3.08889	7.7	8.55556
5.72222	10.0222	19.7	40.5556
6.92222	5.08889	2	11.0889
4.55556	5.02222	49.7	23.3556
1.92222	13.0889	11.3	55.7556
0.388889	4.75556	3.8	11.3556
2.75556	6.88889	8.3	7.35556
3.08889	9.68889	2.3	16.0222
5.85556	7.08889	9.5	6.42222
2.72222	5.35556	6.5	6.42222
3.75556	8.75556	6.8	14.4222
4.52222	13.6889	29.3	15.7556
3.08889	4.35556	8.3	14.4222
1.85556	2.35556	8.3	6.68889
4.08889	4.88889	16.7	11.8889
4.08889	0.888889	12.2	11.3556
3.72222	1.08889	8.3	7.35556
2.55556	8.88889	9.8	30.4222
4.58889	6.88889	20.3	32.5556
6.25556	8.75556	6.2	14.4222
2.58889	0.755556	29.3	43.3556
1.58889	14.5556	30.2	19.0889
4.02222	9.35556	4.7	30.4222
1.52222	4.88889	2.3	15.3556
1.55556	3.42222	13.7	12.0222
3.02222	2.35556	2.3	14.4222
3.85556	2.88889	10.7	15.3556
6.85556	12.5556	15.2	19.8889
4.52222	12.8889	5.3	44.0222
0.688889	5.08889	10.7	22.6889
4.25556	9.35556	7.7	16.6889
3.18889	5.08889	15.2	11.8889
8.35556	6.02222	20.3	8.55556
5.88889	5.35556	26	19.8889
5.88889	3.68889	16.7	20.4222
2.08889	5.02222	6.8	19.8889
2.85556	8.55556	7.7	19.0889
6.92222	10.0222	26	8.55556
5.22222	0.888889	20	15.3556
7.25556	9.68889	6.2	19.8889
1.08889	10.0222	28.7	22.6889
2.75556	5.42222	11	20.0222
5.88889	1.35556	11	13.2222
10.0222	5.08889	12.2	14.4222
5.58889	3.42222	10.7	15.3556
4.18889	8.02222	2.3	19.8889
3.25556	3.42222	10.7	36.0222
1.55556	13.0222	9.5	20.4222
9.18889	12.7556	14.3	4.42222
2.08889	8.55556	9.5	36.0222
2.08889	3.42222	15.2	23.3556
3.58889	2.02222	28.7	15.7556
4.75556	8.02222	8.3	15.7556
3.55556	5.08889	10.7	22.4222
2.72222	12.8889	6.2	22.6889
5.25556	6.88889	6.8	38.6889
4.92222	8.35556	7.7	14.6889
5.02222	2.35556	12.8	12.4222
2.72222	2.88889	16.7	6.68889
4.02222	8.88889	8	14.4222
4.35556	14.0222	6.2	36.4222
4.58889	4.42222	8.3	44.0222
3.08889	5.42222	16.7	15.7556
6.85556	3.42222	8.3	20.0222
2.72222	5.08889	3.2	22.6889
6.18889	7.02222	2.3	11.8889
1.58889	5.22222	3.5	12.4222
5.38889	16.2222	12.8	15.7556
5.75556	2.75556	19.7	22.4222
5.52222	17.0889	17.3	23.7556
4.08889	7.02222	13.7	15.3556
6.02222	12.5556	7.7	3.08889
5.02222	2.02222	6.2	7.35556
3.22222	8.35556	12.8	20.4222
4.38889	6.55556	7.7	14.4222
8.02222	5.02222	17.3	7.35556
5.68889	4.75556	6.2	20.4222
4.88889	12.5556	4.7	30.4222
7.02222	12.0889	3.8	15.3556
1.92222	2.35556	10.7	23.3556
2.35556	4.02222	12.5	3.08889
4.02222	7.42222	8.3	23.7556
7.18889	2.02222	8.3	23.3556
3.18889	5.08889	8.3	14.4222
4.38889	3.35556	3.5	52.0222
1.05556	4.55556	9.2	11.8889
3.58889	8.75556	10.7	4.42222
4.52222	3.68889	8.3	15.7556
5.25556	4.35556	12.8	23.7556
5.02222	6.75556	12.8	14.4222
4.92222	8.88889	9.8	20.4222
0.422222	7.08889	12.8	22.6889
5.75556	2.88889	20.3	11.0889
3.72222	6.55556	12.5	35.8889
5.18889	19.0222	11.3	15.7556
0.922222	0.888889	29.3	12.4222
3.25556	5.35556	11	20.4222
1.58889	10.7556	26.3	22.6889
2.02222	4.35556	9.5	19.0889
3.72222	4.88889	11.3	19.0889
8.08889	4.35556	10.7	15.7556
5.02222	5.02222	11.3	14.4222
2.58889	2.42222	15.2	12.4222
5.18889	5.35556	3.8	7.35556
9.85556	9.02222	9.5	19.0889
3.02222	3.35556	16.7	56.5556
8.35556	4.75556	12.2	15.3556
4.08889	6.88889	10.7	14.4222
7.18889	6.02222	3.2	15.7556
2.05556	5.68889	12.2	6.68889
1.58889	6.02222	10.7	8.55556
4.18889	4.02222	6.8	6.42222
3.25556	2.75556	8.3	4.42222
5.68889	8.88889	19.7	6.42222
2.05556	13.0889	16.7	11.0889
3.18889	6.75556	7.7	12.4222
1.92222	10.5556	11.3	11.8889
2.35556	1.42222	9.5	24.5556
3.75556	3.08889	7.7	76.0222
6.52222	11.0889	5.3	15.3556
3.72222	4.35556	7.7	27.3556
1.85556	6.02222	10.7	14.4222
2.35556	1.35556	16.7	19.0889
8.05556	9.08889	10.7	30.4222
5.52222	0.755556	16.7	11.8889
3.72222	14.5556	12.8	23.3556
4.25556	4.75556	12.5	31.3556
5.25556	4.75556	8	24.5556
5.02222	3.42222	15.2	32.5556
8.35556	2.55556	11.3	22.6889
1.85556	5.35556	9.8	11.8889
1.85556	7.42222	12.5	7.35556
5.58889	28.7556	12.5	22.4222
3.22222	5.08889	9.5	40.5556
5.85556	4.35556	10.7	19.8889
2.85556	16.0222	19.7	15.7556
3.72222	4.75556	2	14.6889
2.72222	4.88889	8.3	59.0889
4.35556	3.08889	20.3	15.3556
4.25556	3.42222	18.2	11.8889
2.92222	12.8889	7.7	60.4222
4.18889	5.08889	8.3	12.4222
4.18889	7.42222	12.8	20.0222
4.52222	5.35556	3.8	15.3556
2.58889	3.68889	16.7	7.35556
2.05556	4.75556	6.2	20.4222
3.18889	2.55556	30.2	20.4222
4.25556	6.88889	12.2	38.6889
3.68889	5.08889	12.8	22.6889
4.38889	7.68889	12.8	12.4222
3.25556	9.35556	8	31.3556
0.755556	5.42222	12.5	11.8889
2.58889	5.08889	3.5	11.0889
5.18889	9.68889	30.2	9.08889
5.72222	5.22222	5.3	18.0222
4.02222	19.4222	12.8	31.3556
4.08889	4.88889	30.2	67.3556
1.08889	3.02222	2.3	35.0889
5.25556	2.02222	20.3	15.3556
2.52222	9.35556	12.8	36.4222
2.52222	2.02222	4.7	21.2222
1.58889	7.02222	4.7	5.22222
1.55556	4.35556	8.3	20.0222
6.18889	2.42222	8.3	8.55556
4.52222	1.02222	26	36.4222
3.58889	10.0889	7.7	27.0889
4.35556	2.02222	3.8	15.3556
3.85556	5.35556	8.3	6.68889
5.72222	0.888889	8.3	15.3556
4.35556	2.35556	8.3	36.0222
2.72222	1.02222	8.3	15.3556
3.22222	2.75556	12.8	72.5556
4.18889	14.7556	3.5	6.68889
1.85556	2.88889	29	19.8889
1.92222	1.68889	8.3	8.55556
2.58889	1.42222	3.8	15.7556
4.25556	2.55556	20.3	7.35556
3.02222	9.02222	8.3	8.55556
7.72222	5.08889	9.5	24.5556
4.08889	20.7556	20.3	57.0889
4.58889	5.22222	10.7	14.6889
5.25556	12.2222	10.7	36.0222
5.52222	3.02222	2	40.5556
3.75556	6.55556	6.2	22.4222
1.58889	5.02222	16.7	14.6889
4.18889	2.55556	15.5	35.0889
5.85556	2.55556	40.7	15.3556
2.52222	3.08889	12.8	59.3556
4.02222	6.88889	10.7	14.4222
4.22222	12.4222	10.7	16.6889
4.25556	2.88889	20.3	15.3556
3.52222	5.08889	12.8	15.3556
4.22222	6.02222	8	28.4222
3.58889	3.35556	12.8	11.8889
7.38889	4.35556	6.2	7.35556
4.75556	3.08889	19.7	4.42222
7.25556	20.7556	12.5	4.02222
2.58889	3.35556	9.5	14.6889
4.52222	9.35556	10.7	14.4222
4.02222	8.68889	11.3	24.5556
6.25556	5.08889	3.8	14.4222
5.75556	5.35556	7.7	11.8889
3.72222	11.3556	1.7	35.3556
7.25556	4.35556	12.5	22.6889
0.688889	1.08889	8.3	22.6889
2.72222	6.55556	12.5	52.0222
7.02222	6.75556	9.5	15.7556
8.05556	18.5556	3.8	15.3556
5.18889	8.88889	12.5	36.0222
3.58889	2.35556	8.3	30.4222
2.22222	0.888889	8.3	8.55556
2.58889	6.75556	29	28.4222
5.02222	6.88889	9.5	15.7556
4.75556	11.3556	12.2	36.4222
2.92222	8.88889	12.5	11.3556
2.08889	6.75556	19.7	24.5556
1.52222	3.68889	6.5	22.6889
3.52222	8.02222	12.8	36.4222
1.52222	5.08889	9.5	0.555556
3.05556	10.5556	11	14.4222
4.85556	3.08889	12.8	22.4222
1.85556	5.02222	11.3	20.4222
5.02222	6.75556	2.3	11.8889
3.02222	13.0889	8.3	4.42222
4.52222	0.888889	10.7	11.8889
1.58889	2.42222	4.7	28.4222
4.52222	8.88889	8	14.6889
5.25556	2.42222	8.3	19.8889
2.02222	13.6889	7.7	20.0222
2.35556	5.42222	6.8	35.0889
0.922222	5.08889	3.2	12.4222
4.22222	2.55556	12.8	51.3556
2.08889	13.0222	2.3	15.3556
3.72222	3.22222	3.5	22.4222
0.922222	3.68889	6.8	6.68889
3.05556	8.35556	18.2	23.3556
1.55556	1.08889	8	14.6889
2.08889	8.75556	12.5	85.2222
3.52222	3.08889	19.7	7.35556
2.92222	7.08889	12.5	11.0889
3.72222	3.42222	31.7	31.3556
5.35556	4.02222	11	19.8889
7.25556	6.55556	8.3	29.2222
3.25556	4.02222	10.7	38.6889
5.92222	3.35556	8.3	3.08889
5.38889	7.42222	9.5	27.0889
1.85556	1.02222	0.8	15.3556
6.52222	6.55556	12.8	56.5556
2.02222	4.42222	18.2	27.3556
1.92222	5.02222	17.3	0.555556
1.42222	5.35556	7.7	18.0222
2.08889	11.4222	9.5	46.6889
4.58889	10.0222	12.5	23.3556
3.02222	5.08889	10.7	24.5556
8.35556	1.68889	2.3	12.4222
4.25556	20.4222	11.3	7.35556
3.52222	6.55556	3.8	35.0889
1.58889	11.0889	22.7	28.4222
4.22222	6.02222	30.2	7.35556
2.72222	8.88889	7.7	38.6889
7.88889	20.7556	33.2	4.42222
2.92222	3.35556	12.8	22.6889
5.92222	4.75556	8	0.555556
2.35556	14.8889	8.3	11.0889
2.02222	7.08889	15.8	22.6889
5.25556	3.42222	20.3	8.55556
7.05556	0.755556	9.5	51.0889
6.52222	10.0222	33.5	15.7556
2.72222	4.35556	12.8	11.8889
4.52222	8.88889	16.7	20.0222
2.35556	0.0222222	12.8	15.3556
7.35556	11.4222	38.3	20.0222
4.02222	5.35556	12.5	23.3556
7.88889	5.42222	10.7	14.6889
1.85556	5.08889	13.7	15.3556
4.88889	19.0222	3.2	31.3556
4.58889	8.02222	16.7	14.4222
8.72222	9.68889	8.3	8.55556
2.52222	11.3556	18.2	37.2222
3.18889	2.35556	10.7	47.3556
4.88889	2.35556	8.3	19.8889
4.08889	12.4222	16.7	15.3556
3.02222	7.02222	20.3	22.6889
3.72222	9.35556	12.8	6.68889
5.85556	2.02222	12.5	14.4222
5.25556	4.75556	13.7	40.5556
4.38889	8.75556	6.2	19.8889
0.688889	8.42222	36.8	15.7556
4.88889	2.42222	17.3	6.68889
2.85556	6.88889	15.5	36.0222
5.25556	9.08889	29.3	19.8889
4.05556	6.02222	8.3	15.3556
4.18889	14.5556	7.7	23.3556
4.02222	6.02222	10.7	22.6889
4.52222	3.42222	10.7	6.42222
7.25556	9.35556	11.3	6.68889
3.02222	2.88889	12.5	37.2222
7.05556	7.08889	10.7	11.3556
7.38889	0.755556	6.2	36.4222
4.02222	3.22222	8.3	15.3556
2.08889	3.02222	13.7	15.3556
4.02222	2.88889	3.5	25.0889
9.38889	3.02222	9.5	23.3556
2.58889	5.42222	12.8	68.0222
5.75556	5.08889	12.8	19.8889
3.58889	8.88889	4.7	15.3556
2.35556	8.68889	8.3	12.0222
10.2222	2.02222	10.7	20.4222
3.08889	3.08889	17.3	19.3556
2.35556	1.08889	9.5	11.8889
2.52222	11.0889	6.2	19.0889
3.85556	20.7556	12.8	28.4222
