# Supplementary material for: Recent evolution of the salivary mucin MUC7
Source: Sci Rep. 2016 Aug 25;6:31791. doi: 10.1038/srep31791 (PMC4997351; doi:10.1038/srep31791)
Supplement: Supplementary Table S5 [file srep31791-s6.xls]

## Sheet: Sheet1
## exon2: histatin like region; before_rps_wo_exon2: region between exon2 and PTS-repeats; after_rps: region after PTS-repeats; cds_wo_rps: MUC7 cds sequence with the PTS-repeat region trimmed.
## lnL(mA): ML estimation of ω under branch site model A; lnL(mA_null): ML estimate of ω under null model with fix ω = 1.
## P-value was calculated by Chi-squre test.
Items	exon2	before_rps_wo_exon2	after_rps	cds_wo_rps
lnL (mA_null)	-185.004	-2590.11	-844.163	-3877.56
lnL (mA)	-185.004	-2585.35	-842.996	-3869.07
P-value (Primates)	1	0.002	0.1265	3.771e-05
dN/dS (w) for site classes (K=4)
exon2 (mA_null)
site class	0	1	2a	2b
proportion	0.65115	0.34885	0	0
background w	0.09168	1	0.09168	1
foreground w	0.09168	1	1	1
exon2 (mA)
site class	0	1	2a	2b
proportion	0.65115	0.34885	0	0
background w	0.09168	1	0.09168	1
foreground w	0.09168	1	1	1
before_rps_wo_exon2 (mA_null)
site class	0	1	2a	2b
proportion	0.08571	0.44248	0.07656	0.39524
background w	0.09582	1	0.09582	1
foreground w	0.09582	1	1	1
before_rps_wo_exon2 (mA)
site class	0	1	2a	2b
proportion	0.13292	0.71118	0.02455	0.13135
background w	0.09068	1	0.09068	1
foreground w	0.09068	1	999	999
after_rps (mA_null)
site class	0	1	2a	2b
proportion	0.02406	0.97594	0	0
background w	0	1	0	1
foreground w	0	1	1	1
after_rps (mA)
site class	0	1	2a	2b
proportion	0.01894	0.86465	0.0025	0.11391
background w	0	1	0	1
foreground w	0	1	177.59	177.59
cds_wo_rps (mA_null)
site class	0	1	2a	2b
proportion	0.15691	0.84309	0	0
background w	0.06871	1	0.06871	1
foreground w	0.06871	1	1	1
cds_wo_rps (mA)
site class	0	1	2a	2b
proportion	0.13671	0.75915	0.01589	0.08825
background w	0.06707	1	0.06707	1
foreground w	0.06707	1	999	999
